# Supplementary material for: Comparative genomics of a poinsettia-associated phytoplasma and functional validation of its SAP11-homologous effectors that induce plant branching
Source: Microb Genom. 2026 Mar 30;12(3):001675. doi: 10.1099/mgen.0.001675 (PMC13293309; doi:10.1099/mgen.0.001675)
Supplement: Supplementary Material 1. [file mgen-12-01675-s001.xlsx]

## Sheet: TableS1
Locus Tag	Protein ID	Contig	Start	End	Length	Strand	Gene	Product	KEGG	COG	COG categories
PR2021_0010	WEK82075.1	CP119306	1	1365	1365	1	dnaA	chromosomal replication initiator protein	K02313	COG0593	L
PR2021_0020	WEK82076.1	CP119306	1396	2529	1134	1	dnaN	DNA polymerase III subunit beta	K02338	COG0592	L
PR2021_0030	WEK82077.1	CP119306	2620	3870	1251	1	glyA	glycine hydroxymethyltransferase	K00600	COG0112	E
PR2021_0040	WEK82078.1	CP119306	3992	4234	243	1	rpmE	50S ribosomal protein L31	K02909	COG0254	J
PR2021_0050	WEK82079.1	CP119306	4263	4841	579	1	tdk	thymidine kinase	K00857	COG1435	F
PR2021_0060	WEK82080.1	CP119306	4887	5351	465	1	tadA	tRNA(adenine34) deaminase	K11991	COG0590	J
PR2021_0070	WEK82081.1	CP119306	5524	6150	627	1	NA	hypothetical protein	NA	NA	?
PR2021_0080	WEK82082.1	CP119306	6198	8054	1857	1	gidA	tRNA uridine 5-carboxymethylaminomethyl modification enzyme	K03495	COG0445	J
PR2021_0090	WEK82083.1	CP119306	8047	8661	615	1	gidB	16S rRNA (guanine527-N7)-methyltransferase	K03501	COG0357	J
PR2021_0100	WEK82084.1	CP119306	8817	13466	4650	-1	NA	hypothetical protein	NA	NA	?
PR2021_0110	WEK82085.1	CP119306	13807	14388	582	1	pduL	propanediol utilization protein PduL	K15024	COG4869	Q
PR2021_0120	WEK82086.1	CP119306	14533	15837	1305	1	NA	HD superfamily phosphohydrolase	K06885	COG1078	R
PR2021_0130	WEK82087.1	CP119306	15834	16649	816	1	ksgA	dimethyladenosine transferase	K02528	COG0030	J
PR2021_0140	WEK82088.1	CP119306	16784	17152	369	1	spoVG	regulatory protein SpoVG	K06412	COG2088	D
PR2021_0150	WEK82089.1	CP119306	17212	19245	2034	1	zntA	cation uptake P-type ATPase	K01534	COG2217	P
PR2021_0160	WEK82090.1	CP119306	19381	19605	225	1	NA	hypothetical protein	NA	NA	?
PR2021_0170	WEK82091.1	CP119306	19770	21254	1485	-1	NA	hypothetical protein	NA	NA	?
PR2021_0180	WEK82092.1	CP119306	21328	21813	486	-1	NA	hypothetical protein	NA	NA	?
PR2021_0190	WEK82093.1	CP119306	23550	23822	273	1	NA	hypothetical protein	NA	NA	?
PR2021_0200	WEK82094.1	CP119306	24131	24547	417	-1	NA	Hsp20/alpha crystallin family protein	K13993	COG0071	O
PR2021_0210	WEK82095.1	CP119306	24784	25872	1089	-1	znuB	ABC-type Mn/Zn transport system, permease component	K11709	COG1108	P
PR2021_0220	WEK82096.1	CP119306	25865	26968	1104	-1	znuB	ABC-type Mn/Zn transport system, permease component	K11708	COG1108	P
PR2021_0230	WEK82097.1	CP119306	26965	27726	762	-1	znuC	ABC-type Mn/Zn transport system, ATPase component	K11710	COG1121	P
PR2021_0240	WEK82098.1	CP119306	27723	28772	1050	-1	znuA	ABC-type Mn/Zn transport system, periplasmic Mn/Zn-binding protein	K11707	COG0803	P
PR2021_0250	WEK82099.1	CP119306	30150	30950	801	1	NA	hypothetical protein	NA	NA	?
PR2021_0260	WEK82100.1	CP119306	31174	32916	1743	1	uvrC	excinuclease ABC subunit C	K03703	COG0322	L
PR2021_0270	WEK82101.1	CP119306	32995	35808	2814	1	uvrA	excinuclease ABC subunit A	K03701	COG0178	L
PR2021_0280	WEK82102.1	CP119306	35828	37789	1962	1	uvrB	excinuclease ABC subunit B	K03702	COG0556	L
PR2021_0290	WEK82103.1	CP119306	37933	38184	252	1	NA	hypothetical protein	NA	NA	?
PR2021_0300	WEK82104.1	CP119306	38317	38580	264	1	NA	hypothetical protein	NA	NA	?
PR2021_0310	WEK82105.1	CP119306	38641	38793	153	1	NA	hypothetical protein	NA	NA	?
PR2021_0320	WEK82106.1	CP119306	38804	38947	144	1	NA	hypothetical protein	NA	NA	?
PR2021_0330	WEK82107.1	CP119306	38963	39076	114	1	NA	hypothetical protein	NA	NA	?
PR2021_0340	WEK82108.1	CP119306	39193	39387	195	1	NA	hypothetical protein	NA	NA	?
PR2021_0350	WEK82109.1	CP119306	39384	39713	330	1	ssb	single-stranded DNA-binding protein	K03111	COG0629	L
PR2021_0360	WEK82110.1	CP119306	39727	40194	468	1	NA	hypothetical protein	NA	NA	?
PR2021_0370	WEK82111.1	CP119306	40178	40810	633	1	NA	hypothetical protein	NA	NA	?
PR2021_0380	WEK82112.1	CP119306	40871	41953	1083	1	NA	hypothetical protein	NA	NA	?
PR2021_0390	WEK82113.1	CP119306	42289	42738	450	1	NA	hypothetical protein	NA	NA	?
PR2021_0400	WEK82114.1	CP119306	43023	44219	1197	1	NA	hypothetical protein	NA	NA	?
PR2021_0410	WEK82115.1	CP119306	44443	44604	162	-1	NA	hypothetical protein	NA	NA	?
PR2021_0420	WEK82116.1	CP119306	44653	44931	279	-1	NA	hypothetical protein	NA	NA	?
PR2021_0430	WEK82117.1	CP119306	44991	45620	630	-1	NA	hypothetical protein	NA	NA	?
PR2021_0440	WEK82118.1	CP119306	45758	45934	177	-1	NA	hypothetical protein	NA	NA	?
PR2021_0450	WEK82119.1	CP119306	45953	46312	360	-1	NA	hypothetical protein	NA	NA	?
PR2021_0460	WEK82120.1	CP119306	46309	46662	354	-1	NA	hypothetical protein	NA	NA	?
PR2021_0470	WEK82121.1	CP119306	46757	47557	801	1	hflB	ATP-dependent Zn protease	NA	NA	?
PR2021_0480	WEK82122.1	CP119306	47560	49209	1650	1	NA	hypothetical protein	NA	NA	?
PR2021_0490	WEK82123.1	CP119306	49317	49685	369	1	NA	hypothetical protein	NA	NA	?
PR2021_0500	WEK82124.1	CP119306	49954	50157	204	1	NA	hypothetical protein	NA	NA	?
PR2021_0510	WEK82125.1	CP119306	50194	50529	336	1	NA	hypothetical protein	NA	NA	?
PR2021_0520	WEK82126.1	CP119306	50619	50972	354	1	NA	putative secreted protein, SAP66-like	NA	NA	?
PR2021_0530	WEK82127.1	CP119306	51249	52586	1338	1	NA	hypothetical protein	NA	NA	?
PR2021_0540	WEK82128.1	CP119306	52665	52883	219	1	NA	hypothetical protein	NA	NA	?
PR2021_0550	WEK82129.1	CP119306	52867	53106	240	1	NA	hypothetical protein	NA	NA	?
PR2021_0560	WEK82130.1	CP119306	53109	53738	630	1	NA	phage-related protein	NA	NA	?
PR2021_0570	WEK82131.1	CP119306	53813	54451	639	1	tmk	thymidylate kinase	K00943	COG0125	F
PR2021_0580	WEK82132.1	CP119306	54435	54590	156	1	NA	hypothetical protein	NA	NA	?
PR2021_0590	WEK82133.1	CP119306	54625	55230	606	1	NA	hypothetical protein	NA	NA	?
PR2021_0600	WEK82134.1	CP119306	55251	56747	1497	1	dnaB	replication initiation and membrane attachment protein	K02314	COG0305	L
PR2021_0610	WEK82135.1	CP119306	56769	57383	615	1	gepA	phage-associated protein	NA	NA	?
PR2021_0620	WEK82136.1	CP119306	57389	58000	612	1	NA	hypothetical protein	NA	NA	?
PR2021_0630	WEK82137.1	CP119306	58150	58302	153	1	NA	hypothetical protein	NA	NA	?
PR2021_0640	WEK82138.1	CP119306	58313	58456	144	1	NA	hypothetical protein	NA	NA	?
PR2021_0650	WEK82139.1	CP119306	58472	58585	114	1	NA	hypothetical protein	NA	NA	?
PR2021_0660	WEK82140.1	CP119306	58749	59078	330	1	ssb	single-stranded DNA-binding protein	K03111	COG0629	L
PR2021_0670	WEK82141.1	CP119306	59090	59311	222	1	NA	hypothetical protein	NA	NA	?
PR2021_0680	WEK82142.1	CP119306	59338	59490	153	1	NA	hypothetical protein	NA	NA	?
PR2021_0690	WEK82143.1	CP119306	59534	60001	468	1	NA	hypothetical protein	NA	NA	?
PR2021_0700	WEK82144.1	CP119306	59985	60704	720	1	NA	hypothetical protein	NA	NA	?
PR2021_0710	WEK82145.1	CP119306	60749	61900	1152	1	NA	hypothetical protein	NA	NA	?
PR2021_0720	WEK82146.1	CP119306	62237	64165	1929	1	NA	hypothetical protein	NA	NA	?
PR2021_0730	WEK82147.1	CP119306	64462	65784	1323	1	dnaG	DNA primase	K02316	COG0358	L
PR2021_0740	WEK82148.1	CP119306	65846	66109	264	1	NA	hypothetical protein	NA	NA	?
PR2021_0750	WEK82149.1	CP119306	66343	66972	630	1	NA	phase variable surface lipoprotein	NA	NA	?
PR2021_0760	WEK82150.1	CP119306	67232	67384	153	1	NA	hypothetical protein	NA	NA	?
PR2021_0770	WEK82151.1	CP119306	67395	67538	144	1	NA	hypothetical protein	NA	NA	?
PR2021_0780	WEK82152.1	CP119306	67554	67667	114	1	NA	hypothetical protein	NA	NA	?
PR2021_0790	WEK82153.1	CP119306	67833	68162	330	1	ssb	single-stranded DNA-binding protein	K03111	COG0629	L
PR2021_0800	WEK82154.1	CP119306	68204	68395	192	1	NA	hypothetical protein	NA	NA	?
PR2021_0810	WEK82155.1	CP119306	68422	68574	153	1	NA	hypothetical protein	NA	NA	?
PR2021_0820	WEK82156.1	CP119306	68618	69085	468	1	NA	hypothetical protein	NA	NA	?
PR2021_0830	WEK82157.1	CP119306	69069	69788	720	1	NA	hypothetical protein	NA	NA	?
PR2021_0840	WEK82158.1	CP119306	69833	70108	276	1	NA	hypothetical protein	NA	NA	?
PR2021_0850	WEK82159.1	CP119306	70285	71115	831	1	NA	hypothetical protein	NA	NA	?
PR2021_0860	WEK82160.1	CP119306	71453	72322	870	1	NA	hypothetical protein	NA	NA	?
PR2021_0870	WEK82161.1	CP119306	72285	73382	1098	1	NA	hypothetical protein	NA	NA	?
PR2021_0880	WEK82162.1	CP119306	73897	74478	582	1	NA	hypothetical protein	K07497	COG2801	X
PR2021_0890	WEK82163.1	CP119306	74620	74838	219	1	NA	hypothetical protein	NA	NA	?
PR2021_0900	WEK82164.1	CP119306	75243	76895	1653	1	NA	hypothetical protein	NA	NA	?
PR2021_0910	WEK82165.1	CP119306	77160	77456	297	1	NA	hypothetical protein	NA	NA	?
PR2021_0920	WEK82166.1	CP119306	77561	77689	129	1	NA	hypothetical protein	NA	NA	?
PR2021_0930	WEK82167.1	CP119306	77712	78356	645	1	NA	hypothetical protein	NA	NA	?
PR2021_0940	WEK82168.1	CP119306	78585	78857	273	1	NA	hypothetical protein	NA	NA	?
PR2021_0950	WEK82169.1	CP119306	79148	79516	369	1	NA	hypothetical protein	K07497	COG2801	X
PR2021_0960	WEK82170.1	CP119306	79646	79771	126	1	NA	hypothetical protein	NA	NA	?
PR2021_0970	WEK82171.1	CP119306	80940	81317	378	-1	NA	hypothetical protein	NA	NA	?
PR2021_0980	WEK82172.1	CP119306	81412	81765	354	1	NA	hypothetical protein	NA	NA	?
PR2021_0990	WEK82173.1	CP119306	81762	82121	360	1	NA	hypothetical protein	NA	NA	?
PR2021_1000	WEK82174.1	CP119306	82140	82457	318	1	NA	hypothetical protein	NA	NA	?
PR2021_1010	WEK82175.1	CP119306	82454	83083	630	1	NA	hypothetical protein	NA	NA	?
PR2021_1020	WEK82176.1	CP119306	83122	83409	288	1	NA	hypothetical protein	NA	NA	?
PR2021_1030	WEK82177.1	CP119306	83449	83811	363	1	NA	hypothetical protein	NA	NA	?
PR2021_1040	WEK82178.1	CP119306	84126	84500	375	-1	NA	hypothetical protein	NA	NA	?
PR2021_1050	WEK82179.1	CP119306	84605	84784	180	-1	NA	hypothetical protein	NA	NA	?
PR2021_1060	WEK82180.1	CP119306	85309	85398	90	1	NA	hypothetical protein	NA	NA	?
PR2021_1070	WEK82181.1	CP119306	85454	85633	180	1	NA	hypothetical protein	NA	NA	?
PR2021_1080	WEK82182.1	CP119306	85738	86142	405	1	NA	hypothetical protein	NA	NA	?
PR2021_1090	WEK82183.1	CP119306	86135	86368	234	1	NA	hypothetical protein	NA	NA	?
PR2021_1100	WEK82184.1	CP119306	86408	86767	360	1	himA	HU family DNA-binding protein	K03530	COG0776	L
PR2021_1110	WEK82185.1	CP119306	87020	87487	468	1	NA	hypothetical protein	NA	NA	?
PR2021_1120	WEK82186.1	CP119306	87509	87772	264	1	NA	hypothetical protein	NA	NA	?
PR2021_1130	WEK82187.1	CP119306	87826	88137	312	1	NA	hypothetical protein	NA	NA	?
PR2021_1140	WEK82188.1	CP119306	88157	88702	546	1	NA	hypothetical protein	NA	NA	?
PR2021_1150	WEK82189.1	CP119306	88959	91157	2199	1	hflB	ATP-dependent Zn protease	NA	NA	?
PR2021_1160	WEK82190.1	CP119306	91222	91968	747	1	NA	hypothetical protein	NA	NA	?
PR2021_1170	WEK82191.1	CP119306	91980	94805	2826	1	NA	hypothetical protein	NA	NA	?
PR2021_1180	WEK82192.1	CP119306	94909	95694	786	1	NA	hypothetical protein	NA	NA	?
PR2021_1190	WEK82193.1	CP119306	96583	97008	426	1	NA	hypothetical protein	K07497	COG2801	X
PR2021_1200	WEK82194.1	CP119306	97990	98466	477	-1	NA	hypothetical protein	NA	NA	?
PR2021_1210	WEK82195.1	CP119306	99337	101844	2508	1	secA	preprotein translocase subunit SecA	K03070	COG0653	U
PR2021_1220	WEK82196.1	CP119306	103250	104350	1101	1	prfB	peptide chain release factor 2	K02836	COG1186	J
PR2021_1230	WEK82197.1	CP119306	104418	105143	726	1	NA	hypothetical protein	NA	NA	?
PR2021_1240	WEK82198.1	CP119306	105210	107021	1812	1	nadE	NAD synthase	K01950	COG0171;COG0388	HR
PR2021_1250	WEK82199.1	CP119306	107055	108197	1143	1	mnmA	tRNA-specific 2-thiouridylase MnmA	K00566	COG0482	J
PR2021_1260	WEK82200.1	CP119306	108255	110489	2235	1	NA	hypothetical protein	K01139	COG0317	KT
PR2021_1270	WEK82201.1	CP119306	110497	111777	1281	1	hisS	histidyl-tRNA synthetase	K01892	COG0124	J
PR2021_1280	WEK82202.1	CP119306	111761	113512	1752	1	aspS	aspartyl-tRNA synthetase	K01876	COG0173	J
PR2021_1290	WEK82203.1	CP119306	113667	113819	153	1	NA	hypothetical protein	NA	NA	?
PR2021_1300	WEK82204.1	CP119306	113830	113973	144	1	NA	hypothetical protein	NA	NA	?
PR2021_1310	WEK82205.1	CP119306	114146	114412	267	1	NA	hypothetical protein	NA	NA	?
PR2021_1320	WEK82206.1	CP119306	114409	114717	309	1	ssb	single-stranded DNA-binding protein	K03111	COG0629	L
PR2021_1330	WEK82207.1	CP119306	114751	114948	198	1	NA	hypothetical protein	NA	NA	?
PR2021_1340	WEK82208.1	CP119306	114979	115221	243	1	NA	hypothetical protein	NA	NA	?
PR2021_1350	WEK82209.1	CP119306	115383	115619	237	1	NA	hypothetical protein	NA	NA	?
PR2021_1360	WEK82210.1	CP119306	115691	115921	231	1	NA	hypothetical protein	NA	NA	?
PR2021_1370	WEK82211.1	CP119306	115966	116448	483	1	NA	hypothetical protein	NA	NA	?
PR2021_1380	WEK82212.1	CP119306	116418	117077	660	1	NA	hypothetical protein	NA	NA	?
PR2021_1390	WEK82213.1	CP119306	117292	117447	156	1	NA	hypothetical protein	NA	NA	?
PR2021_1400	WEK82214.1	CP119306	117413	117871	459	1	NA	hypothetical protein	NA	NA	?
PR2021_1410	WEK82215.1	CP119306	117914	118981	1068	1	NA	hypothetical protein	NA	NA	?
PR2021_1420	WEK82216.1	CP119306	118956	119339	384	1	NA	hypothetical protein	NA	NA	?
PR2021_1430	WEK82217.1	CP119306	120122	120472	351	1	NA	hypothetical protein	NA	NA	?
PR2021_1440	WEK82218.1	CP119306	120660	122051	1392	1	NA	hypothetical protein	NA	NA	?
PR2021_1450	WEK82219.1	CP119306	122130	122573	444	-1	iscU	iron-sulfur cluster assembly scaffold protein	K04488	COG0822	O
PR2021_1460	WEK82220.1	CP119306	122593	123789	1197	-1	sufS	cysteine desulfurase / selenocysteine lyase	K11717	COG0520	E
PR2021_1470	WEK82221.1	CP119306	123880	124788	909	-1	metQ	D-methionine transport system, substrate-binding protein	K02073	COG1464	P
PR2021_1480	WEK82222.1	CP119306	124842	125720	879	-1	metQ	D-methionine transport system, substrate-binding protein	K02073	COG1464	P
PR2021_1490	WEK82223.1	CP119306	125861	126280	420	-1	osmC	lipoyl-dependent peroxidase	K04063	COG1764	V
PR2021_1500	WEK82224.1	CP119306	126336	126698	363	-1	NA	hypothetical protein	NA	NA	?
PR2021_1510	WEK82225.1	CP119306	126715	126924	210	-1	NA	hypothetical protein	K09976	COG3763	S
PR2021_1520	WEK82226.1	CP119306	127009	127575	567	-1	asm	N6-adenine-specific methylase	K08316	COG0742	J
PR2021_1530	WEK82227.1	CP119306	127592	128158	567	-1	yqeK	hydrolase	NA	NA	?
PR2021_1540	WEK82228.1	CP119306	128168	128728	561	-1	NA	hypothetical protein	K07015	COG2179	R
PR2021_1550	WEK82229.1	CP119306	128734	129207	474	-1	greA	transcription elongation factor GreA	K03624	COG0782	K
PR2021_1560	WEK82230.1	CP119306	129246	129851	606	-1	smtA	SAM-dependent methyltransferase	NA	NA	?
PR2021_1570	WEK82231.1	CP119306	129894	130421	528	-1	ruvX	Holliday junction resolvase-like protein	K07447	COG0816	K
PR2021_1580	WEK82232.1	CP119306	130403	133000	2598	-1	alaS	alanyl-tRNA synthetase	K01872	COG0013	J
PR2021_1590	WEK82233.1	CP119306	133098	133286	189	-1	rpmF	50S ribosomal protein L32	K02911	COG0333	J
PR2021_1600	WEK82234.1	CP119306	133565	134011	447	-1	trmK	tRNA (adenine22-N1)-methyltransferase	K06967	COG2384	J
PR2021_1610	WEK82235.1	CP119306	134008	135261	1254	-1	rpoD	RNA polymerase sigma factor RpoD	K03086	COG0568	K
PR2021_1620	WEK82236.1	CP119306	135347	137242	1896	-1	dnaG	DNA primase	K02316	COG0358	L
PR2021_1630	WEK82237.1	CP119306	137272	138630	1359	-1	grs	glycyl-tRNA synthetase	K01880	COG0423	J
PR2021_1640	WEK82238.1	CP119306	138684	139571	888	-1	era	GTP-binding protein Era	K03595	COG1159	J
PR2021_1650	WEK82239.1	CP119306	139615	140025	411	-1	yqfG	metalloprotease	K07042	COG0319	J
PR2021_1660	WEK82240.1	CP119306	140132	140305	174	-1	rpsU	30S ribosomal protein S21	K02970	COG0828	J
PR2021_1670	WEK82241.1	CP119306	140447	140674	228	-1	NA	hypothetical protein	NA	NA	?
PR2021_1680	WEK82242.1	CP119306	140664	143078	2415	-1	lon	ATP-dependent Lon protease	K01338	COG0466	O
PR2021_1690	WEK82243.1	CP119306	143198	144532	1335	-1	tig	trigger factor	K03545	COG0544	O
PR2021_1700	WEK82244.1	CP119306	144958	145728	771	-1	NA	hypothetical protein	NA	NA	?
PR2021_1710	WEK82245.1	CP119306	145761	146552	792	-1	plsC	1-acyl-sn-glycerol-3-phosphate acyltransferase	K00655	COG0204	I
PR2021_1720	WEK82246.1	CP119306	146552	147043	492	-1	folA	dihydrofolate reductase	K00287	COG0262	H
PR2021_1730	WEK82247.1	CP119306	147040	147906	867	-1	thyA	thymidylate synthase	K00560	COG0207	F
PR2021_1740	WEK82248.1	CP119306	148269	149456	1188	-1	ackA	acetate kinase	K00925	COG0282	C
PR2021_1750	WEK82249.1	CP119306	149878	151407	1530	-1	citS	malate/citrate symporter	K11616	COG3493	C
PR2021_1760	WEK82250.1	CP119306	151545	152060	516	-1	thiJ	4-methyl-5(B-hydroxyethyl)-thiazole monophosphate biosynthesis enzyme	K03152	COG0693	R
PR2021_1770	WEK82251.1	CP119306	152400	153251	852	-1	truB	tRNA pseudouridine synthase B	K03177	COG0130	J
PR2021_1780	WEK82252.1	CP119306	153293	153607	315	-1	trxA	thioredoxin	K03671	COG0526	O
PR2021_1790	WEK82253.1	CP119306	153800	155305	1506	-1	phnL	ABC-type transport system, ATPase component	K02003	COG1136;COG4181	MQ
PR2021_1800	WEK82254.1	CP119306	155525	156550	1026	-1	cbf	CMP-binding factor	K03698	COG3481	J
PR2021_1810	WEK82255.1	CP119306	156565	157509	945	-1	pcnB	poly(A) polymerase	K00974	COG0617	J
PR2021_1820	WEK82256.1	CP119306	157541	158395	855	-1	degV	DegV family protein	K25232	NA	?
PR2021_1830	WEK82257.1	CP119306	158751	159389	639	1	NA	signal peptidase I	NA	NA	?
PR2021_1840	WEK82258.1	CP119306	159429	160073	645	1	ung	uracil-DNA glycosylase	K03648	COG0692	L
PR2021_1850	WEK82259.1	CP119306	160144	161091	948	1	rnhC	ribonuclease HIII	K03471	COG1039	L
PR2021_1860	WEK82260.1	CP119306	161155	161574	420	1	hit	diadenosine tetraphosphate hydrolase	K02503	COG0537	FGR
PR2021_1870	WEK82261.1	CP119306	161662	162009	348	1	NA	hypothetical protein	K11068	COG1272	U
PR2021_1880	WEK82262.1	CP119306	162035	162340	306	1	NA	hypothetical protein	K11068	COG1272	U
PR2021_1890	WEK82263.1	CP119306	165166	166338	1173	-1	sfcA	malic enzyme	K00027	COG0281	C
PR2021_1900	WEK82264.1	CP119306	166827	168317	1491	-1	pepA	leucyl aminopeptidase	K01255	COG0260	E
PR2021_1910	WEK82265.1	CP119306	169454	170488	1035	1	pheS	phenylalanyl-tRNA synthetase subunit alpha	K01889	COG0016	J
PR2021_1920	WEK82266.1	CP119306	170540	172930	2391	1	pheT	phenylalanyl-tRNA synthetase subunit beta	K01890	COG0072	J
PR2021_1930	WEK82267.1	CP119306	172945	173862	918	1	engC	ribosome-associated GTPase	K06949	COG1162	J
PR2021_1940	WEK82268.1	CP119306	173950	175785	1836	1	lepA	GTP-binding protein LepA	K03596	COG0481	J
PR2021_1950	WEK82269.1	CP119306	175856	177151	1296	1	potA	ABC-type spermidine/putrescine transport system, ATPase component	K11072	COG3842	E
PR2021_1960	WEK82270.1	CP119306	177158	178006	849	1	potB	ABC-type spermidine/putrescine transport system, permease component I	K11071	COG1176	E
PR2021_1970	WEK82271.1	CP119306	177990	178790	801	1	potC	ABC-type spermidine/putrescine transport system, permease component II	K11070	COG1177	E
PR2021_1980	WEK82272.1	CP119306	178783	179991	1209	1	potD	ABC-type spermidine/putrescine transport system, periplasmic protein	K11069	COG0687	E
PR2021_1990	WEK82273.1	CP119306	180216	181004	789	-1	dppD	ABC-type peptide/nickel transport system, ATPase component	K02031	COG0444	EP
PR2021_2000	WEK82274.1	CP119306	181001	181984	984	-1	dppF	ABC-type peptide/nickel transport system, ATPase component	K02032	COG1124	EP
PR2021_2010	WEK82275.1	CP119306	182148	183008	861	-1	dppC	ABC-type peptide/nickel transport system, permease component	K13891	COG1173	EP
PR2021_2020	WEK82276.1	CP119306	183046	183975	930	-1	dppB	ABC-type peptide/nickel transport system, permease component	K02033	COG0601	EP
PR2021_2030	WEK82277.1	CP119306	184075	185577	1503	-1	dppA	ABC-type peptide/nickel transport system, substrate-binding protein	K02035	COG0747	E
PR2021_2040	WEK82278.1	CP119306	185534	185650	117	-1	NA	putative secreted protein	NA	NA	?
PR2021_2050	WEK82279.1	CP119306	185995	186894	900	-1	nfo	endonuclease IV	K01151	COG0648	L
PR2021_2060	WEK82280.1	CP119306	186878	188149	1272	-1	srmB	superfamily II DNA/RNA helicase	K18692	COG0513	L
PR2021_2070	WEK82281.1	CP119306	188314	188484	171	1	NA	hypothetical protein	NA	NA	?
PR2021_2080	WEK82282.1	CP119306	188606	189055	450	-1	nusB	transcription antitermination protein	K03625	COG0781	K
PR2021_2090	WEK82283.1	CP119306	189052	189675	624	-1	sodA	superoxide dismutase	K04564	COG0605	P
PR2021_2100	WEK82284.1	CP119306	190031	190300	270	-1	NA	hypothetical protein	NA	NA	?
PR2021_2110	WEK82285.1	CP119306	190343	191683	1341	-1	hcaD	NADH oxidase H2O2-forming	NA	NA	?
PR2021_2120	WEK82286.1	CP119306	191896	196737	4842	-1	polC	DNA polymerase III subunit alpha (PolC)	K03763	COG2176	L
PR2021_2130	WEK82287.1	CP119306	197186	198016	831	-1	NA	hypothetical protein	NA	NA	?
PR2021_2140	WEK82288.1	CP119306	198559	198780	222	1	NA	hypothetical protein	NA	NA	?
PR2021_2150	WEK82289.1	CP119306	198824	199816	993	1	NA	hypothetical protein	NA	NA	?
PR2021_2160	WEK82290.1	CP119306	199886	201370	1485	-1	NA	hypothetical protein	NA	NA	?
PR2021_2170	WEK82291.1	CP119306	203205	204392	1188	-1	NA	hypothetical protein	K07497	COG2801	X
PR2021_2180	WEK82292.1	CP119306	204508	204864	357	-1	NA	hypothetical protein	NA	NA	?
PR2021_2210	WEK82293.1	CP119306	206883	207038	156	-1	NA	hypothetical protein	NA	NA	?
PR2021_2220	WEK82294.1	CP119306	207138	208067	930	-1	NA	putative secreted protein	NA	NA	?
PR2021_2230	WEK82295.1	CP119306	208459	208881	423	-1	NA	SAP36-like protein	NA	NA	?
PR2021_2240	WEK82296.1	CP119306	208887	209108	222	-1	NA	hypothetical protein	NA	NA	?
PR2021_2250	WEK82297.1	CP119306	209101	209505	405	-1	NA	hypothetical protein	NA	NA	?
PR2021_2260	WEK82298.1	CP119306	209528	209617	90	-1	NA	hypothetical protein	NA	NA	?
PR2021_2270	WEK82299.1	CP119306	209686	209832	147	-1	NA	hypothetical protein	NA	NA	?
PR2021_2280	WEK82300.1	CP119306	209998	210276	279	-1	himA	HU family DNA-binding protein	K03530	COG0776	L
PR2021_2290	WEK82301.1	CP119306	210313	210681	369	-1	NA	hypothetical protein	NA	NA	?
PR2021_2300	WEK82302.1	CP119306	210768	211139	372	-1	NA	hypothetical protein	NA	NA	?
PR2021_2310	WEK82303.1	CP119306	211280	211468	189	-1	NA	hypothetical protein	NA	NA	?
PR2021_2320	WEK82304.1	CP119306	211560	212135	576	-1	NA	hypothetical protein	NA	NA	?
PR2021_2330	WEK82305.1	CP119306	212132	212449	318	-1	NA	hypothetical protein	NA	NA	?
PR2021_2340	WEK82306.1	CP119306	212555	212824	270	-1	NA	hypothetical protein	NA	NA	?
PR2021_2350	WEK82307.1	CP119306	212943	213173	231	-1	NA	hypothetical protein	NA	NA	?
PR2021_2360	WEK82308.1	CP119306	213332	213889	558	1	hflB	ATP-dependent Zn protease	K03798	COG0465	O
PR2021_2370	WEK82309.1	CP119306	214082	216007	1926	-1	thrS	threonyl-tRNA synthetase	K01868	COG0441	J
PR2021_2380	WEK82310.1	CP119306	216076	217446	1371	-1	mnmE	tRNA modification GTPase	K03650	COG0486	J
PR2021_2390	WEK82311.1	CP119306	217472	218440	969	-1	nrnA	bifunctional oligoribonuclease and PAP phosphatase	K06881	COG0618	F
PR2021_2400	WEK82312.1	CP119306	218528	220114	1587	-1	malE	ABC-type sugar transport system, maltose-binding protein	K02027	COG1653;COG2182	G
PR2021_2410	WEK82313.1	CP119306	220098	221012	915	-1	malG	ABC-type sugar transport system, permease protein	K02026	COG0395;COG3833	G
PR2021_2420	WEK82314.1	CP119306	221045	221974	930	-1	malF	ABC-type sugar transport system, permease protein	K02025	COG1175	G
PR2021_2430	WEK82315.1	CP119306	221975	223057	1083	-1	malK	ABC-type sugar transport system, ATP-binding protein	K10112	COG3839	G
PR2021_2440	WEK82316.1	CP119306	223116	224510	1395	-1	asnC	asparaginyl-tRNA synthetase	K01893	COG0017	J
PR2021_2450	WEK82317.1	CP119306	225684	225920	237	1	NA	hypothetical protein	NA	NA	?
PR2021_2460	WEK82318.1	CP119306	226001	226213	213	1	NA	hypothetical protein	NA	NA	?
PR2021_2470	WEK82319.1	CP119306	226681	226812	132	1	NA	hypothetical protein	NA	NA	?
PR2021_2480	WEK82320.1	CP119306	226821	227561	741	1	NA	hypothetical protein	K17073	COG0834	ET
PR2021_2490	WEK82321.1	CP119306	227545	227640	96	1	NA	hypothetical protein	NA	NA	?
PR2021_2500	WEK82322.1	CP119306	227727	228437	711	1	NA	hypothetical protein	K17074	COG0765	E
PR2021_2510	WEK82323.1	CP119306	229522	229719	198	-1	NA	hypothetical protein	NA	NA	?
PR2021_2520	WEK82324.1	CP119306	230496	230696	201	-1	NA	hypothetical protein	NA	NA	?
PR2021_2530	WEK82325.1	CP119306	231207	231455	249	-1	NA	hypothetical protein	NA	NA	?
PR2021_2540	WEK82326.1	CP119306	231608	231910	303	-1	NA	putative secreted protein, SAP11-like	NA	NA	?
PR2021_2550	WEK82327.1	CP119306	232127	232288	162	-1	NA	hypothetical protein	NA	NA	?
PR2021_2560	WEK82328.1	CP119306	232410	233129	720	-1	NA	hypothetical protein	NA	NA	?
PR2021_2570	WEK82329.1	CP119306	233133	233330	198	-1	NA	hypothetical protein	NA	NA	?
PR2021_2600	WEK82330.1	CP119306	236605	237078	474	1	rplM	50S ribosomal protein L13	K02871	COG0102	J
PR2021_2610	WEK82331.1	CP119306	237084	237476	393	1	rpsI	30S ribosomal protein S9	K02996	COG0103	J
PR2021_2620	WEK82332.1	CP119306	237601	238944	1344	1	gltX	glutamyl-tRNA synthetase	K09698	COG0008	J
PR2021_2630	WEK82333.1	CP119306	239028	240344	1317	1	cysS	cysteinyl-tRNA synthetase	K01883	COG0215	J
PR2021_2640	WEK82334.1	CP119306	240405	242825	2421	1	mgtA	cation transport ATPase	K12952	COG0474	P
PR2021_2650	WEK82335.1	CP119306	242864	243562	699	1	rlmB	23S rRNA methyltransferase	K03218	COG0566	J
PR2021_2660	WEK82336.1	CP119306	243670	243813	144	1	rpmG	50S ribosomal protein L33	K02913	COG0267	J
PR2021_2670	WEK82337.1	CP119306	243841	244230	390	1	NA	hypothetical protein	NA	NA	?
PR2021_2680	WEK82338.1	CP119306	244282	244905	624	1	nusG	transcription antitermination protein	K02601	COG0250	K
PR2021_2690	WEK82339.1	CP119306	245045	245470	426	1	rplK	50S ribosomal protein L11	K02867	COG0080	J
PR2021_2700	WEK82340.1	CP119306	245566	246255	690	1	rplA	50S ribosomal protein L1	K02863	COG0081	J
PR2021_2710	WEK82341.1	CP119306	246324	246809	486	1	rplJ	50S ribosomal protein L10	K02864	COG0244	J
PR2021_2720	WEK82342.1	CP119306	246857	247234	378	1	NA	hypothetical protein	K02935	COG0222	J
PR2021_2730	WEK82343.1	CP119306	247397	251125	3729	1	rpoB	DNA-directed RNA polymerase subunit beta	K03043	COG0085	K
PR2021_2740	WEK82344.1	CP119306	251122	255444	4323	1	rpoC	DNA-directed RNA polymerase subunit beta'	K03046	COG0086	K
PR2021_2750	WEK82345.1	CP119306	255571	255990	420	1	rpsL	30S ribosomal protein S12	K02950	COG0048	J
PR2021_2760	WEK82346.1	CP119306	256052	256522	471	1	rpsG	30S ribosomal protein S7	K02992	COG0049	J
PR2021_2770	WEK82347.1	CP119306	256550	258616	2067	1	fusA	elongation factor G	K02355	COG0480	J
PR2021_2780	WEK82348.1	CP119306	258672	259856	1185	1	tufB	elongation factor Tu	K02358	COG0050	J
PR2021_2790	WEK82349.1	CP119306	260099	260995	897	1	NA	hypothetical protein	NA	NA	?
PR2021_2800	WEK82350.1	CP119306	261427	262104	678	1	NA	hypothetical protein	NA	NA	?
PR2021_2810	WEK82351.1	CP119306	262811	263494	684	1	NA	hypothetical protein	NA	NA	?
PR2021_2820	WEK82352.1	CP119306	263754	264698	945	1	NA	rhodanese-related sulfurtransferase	K07146	COG1054	R
PR2021_2830	WEK82353.1	CP119306	264960	265268	309	1	rplU	50S ribosomal protein L21	K02888	COG0261	J
PR2021_2840	WEK82354.1	CP119306	265273	265584	312	1	ysxB	putative ribosomal protein	K07584	COG2868	S
PR2021_2850	WEK82355.1	CP119306	265601	265894	294	1	rpmA	50S ribosomal protein L27	K02899	COG0211	J
PR2021_2860	WEK82356.1	CP119306	265926	267185	1260	1	obgE	GTPase ObgE	K03979	COG0536	DL
PR2021_2870	WEK82357.1	CP119306	267199	267807	609	1	NA	hypothetical protein	NA	NA	?
PR2021_2880	WEK82358.1	CP119306	268032	268688	657	-1	adk	adenylate kinase	K00939	COG0563	F
PR2021_2890	WEK82359.1	CP119306	269415	269834	420	-1	NA	hypothetical protein	NA	NA	?
PR2021_2900	WEK82360.1	CP119306	271295	271390	96	1	NA	hypothetical protein	NA	NA	?
PR2021_2910	WEK82361.1	CP119306	271403	271939	537	1	NA	hypothetical protein	NA	NA	?
PR2021_2920	WEK82362.1	CP119306	272501	273106	606	1	rpsD	30S ribosomal protein S4	K02986	COG0522	J
PR2021_2930	WEK82363.1	CP119306	273279	275945	2667	1	mgtB	Mg(2+) transport ATPase, P-type	K01531	COG0474	P
PR2021_2940	WEK82364.1	CP119306	275980	276747	768	1	dacA	diadenylate cyclase	K18672	COG1624	T
PR2021_2950	WEK82365.1	CP119306	276789	277646	858	1	NA	hypothetical protein	NA	NA	?
PR2021_2960	WEK82366.1	CP119306	277918	278148	231	1	acpP	acyl carrier protein	K02078	COG0236	IQ
PR2021_2970	WEK82367.1	CP119306	278185	280662	2478	1	leuS	leucyl-tRNA synthetase	K01869	COG0495	J
PR2021_2980	WEK82368.1	CP119306	280699	281331	633	1	gmk	guanylate kinase	K00942	COG0194	F
PR2021_2990	WEK82369.1	CP119306	281343	281561	219	1	rpoZ	DNA-directed RNA polymerase subunit omega	K03060	COG1758	K
PR2021_3000	WEK82370.1	CP119306	281566	282528	963	1	rsmH	16S rRNA (cytosine1402-N4)-methyltransferase	K03438	COG0275	J
PR2021_3010	WEK82371.1	CP119306	282872	283186	315	1	rpsJ	30S ribosomal protein S10	K02946	COG0051	J
PR2021_3020	WEK82372.1	CP119306	283245	283904	660	1	rplC	50S ribosomal protein L3	K02906	COG0087	J
PR2021_3030	WEK82373.1	CP119306	283897	284526	630	1	rplD	50S ribosomal protein L4	K02926	COG0088	J
PR2021_3040	WEK82374.1	CP119306	284519	284818	300	1	rplW	50S ribosomal protein L23	K02892	COG0089	J
PR2021_3050	WEK82375.1	CP119306	284871	285701	831	1	rplB	50S ribosomal protein L2	K02886	COG0090	J
PR2021_3060	WEK82376.1	CP119306	285719	286000	282	1	rpsS	30S ribosomal protein S19	K02965	COG0185	J
PR2021_3070	WEK82377.1	CP119306	286021	286440	420	1	rplV	50S ribosomal protein L22	K02890	COG0091	J
PR2021_3080	WEK82378.1	CP119306	286424	287260	837	1	rpsC	30S ribosomal protein S3	K02982	COG0092	J
PR2021_3090	WEK82379.1	CP119306	287283	287702	420	1	rplP	50S ribosomal protein L16	K02878	COG0197	J
PR2021_3100	WEK82380.1	CP119306	287702	288058	357	1	NA	hypothetical protein	NA	NA	?
PR2021_3110	WEK82381.1	CP119306	288157	288423	267	1	rpsQ	30S ribosomal protein S17	K02961	COG0186	J
PR2021_3120	WEK82382.1	CP119306	288420	288800	381	1	rplN	50S ribosomal protein L14	K02874	COG0093	J
PR2021_3130	WEK82383.1	CP119306	288813	289160	348	1	rplX	50S ribosomal protein L24	K02895	COG0198	J
PR2021_3140	WEK82384.1	CP119306	289176	289721	546	1	rplE	50S ribosomal protein L5	K02931	COG0094	J
PR2021_3150	WEK82385.1	CP119306	289734	290003	270	1	rpsN	30S ribosomal protein S14	K02954	COG0199	J
PR2021_3160	WEK82386.1	CP119306	290025	290405	381	1	rpsH	30S ribosomal protein S8	K02994	COG0096	J
PR2021_3170	WEK82387.1	CP119306	290423	290965	543	1	rplF	50S ribosomal protein L6	K02933	COG0097	J
PR2021_3180	WEK82388.1	CP119306	290987	291340	354	1	rplR	50S ribosomal protein L18	K02881	COG0256	J
PR2021_3190	WEK82389.1	CP119306	291337	291873	537	1	rpsE	30S ribosomal protein S5	K02988	COG0098	J
PR2021_3200	WEK82390.1	CP119306	291870	292064	195	1	rpmD	50S ribosomal protein L30	K02907	COG1841	J
PR2021_3210	WEK82391.1	CP119306	292068	292514	447	1	rplO	50S ribosomal protein L15	K02876	COG0200	J
PR2021_3220	WEK82392.1	CP119306	292522	293778	1257	1	secY	preprotein translocase subunit SecY	K03076	COG0201	U
PR2021_3230	WEK82393.1	CP119306	293842	294591	750	1	map	methionine aminopeptidase	K01265	COG0024	J
PR2021_3240	WEK82394.1	CP119306	294620	294832	213	1	infA	translation initiation factor IF-1	K02518	COG0361	J
PR2021_3250	WEK82395.1	CP119306	294866	294982	117	1	rpmJ	50S ribosomal protein L36	K02919	COG0257	J
PR2021_3260	WEK82396.1	CP119306	295002	295406	405	1	rpsM	30S ribosomal protein S13	K02952	COG0099	J
PR2021_3270	WEK82397.1	CP119306	295410	295799	390	1	rpsK	30S ribosomal protein S11	K02948	COG0100	J
PR2021_3280	WEK82398.1	CP119306	295815	296774	960	1	rpoA	DNA-directed RNA polymerase subunit alpha	K03040	COG0202	K
PR2021_3290	WEK82399.1	CP119306	296809	297165	357	1	rplQ	50S ribosomal protein L17	K02879	COG0203	J
PR2021_3300	WEK82400.1	CP119306	297437	298261	825	1	cbiO	ABC-type cobalt transport system, ATPase component	K16786	COG1122	PR
PR2021_3310	WEK82401.1	CP119306	298237	299100	864	1	cbiO	ABC-type cobalt transport system, ATPase component	K16787	COG1122	PR
PR2021_3320	WEK82402.1	CP119306	299093	300148	1056	1	cbiQ	ABC-type cobalt transport system, permease component	K16785	COG0619	H
PR2021_3330	WEK82403.1	CP119306	300180	300914	735	1	truA	tRNA pseudouridine synthase A	K06173	COG0101	J
PR2021_3340	WEK82404.1	CP119306	300929	301546	618	1	tmk	thymidylate kinase	K00943	COG0125	F
PR2021_3350	WEK82405.1	CP119306	301543	302508	966	1	holB	DNA polymerase III subunit delta'	K02341	COG0470	L
PR2021_3360	WEK82406.1	CP119306	302529	303383	855	1	tpm	tetrapyrrole (Corrin/Porphyrin) methylase	K07056	COG0313	J
PR2021_3370	WEK82407.1	CP119306	303405	304958	1554	1	metG	methionyl-tRNA synthetase	K01874	COG0143	J
PR2021_3380	WEK82408.1	CP119306	305680	306336	657	-1	NA	hypothetical protein	NA	NA	?
PR2021_3390	WEK82409.1	CP119306	306976	307194	219	1	NA	putative secreted protein	NA	NA	?
PR2021_3400	WEK82410.1	CP119306	308440	308643	204	1	NA	hypothetical protein	NA	NA	?
PR2021_3410	WEK82411.1	CP119306	309681	309860	180	1	NA	hypothetical protein	NA	NA	?
PR2021_3420	WEK82412.1	CP119306	310060	310206	147	1	NA	hypothetical protein	NA	NA	?
PR2021_3430	WEK82413.1	CP119306	310406	312862	2457	1	hflB	ATP-dependent Zn protease	K03798	COG0465	O
PR2021_3440	WEK82414.1	CP119306	314359	315225	867	1	fbaA	fructose-bisphosphate aldolase, class II	K01624	COG0191	G
PR2021_3450	WEK82415.1	CP119306	315268	316245	978	1	pfkA	6-phosphofructokinase 1	K00850	COG0205	G
PR2021_3460	WEK82416.1	CP119306	316297	317772	1476	1	NA	hypothetical protein	NA	NA	?
PR2021_3470	WEK82417.1	CP119306	317769	318971	1203	1	pgk	phosphoglycerate kinase	K00927	COG0126	G
PR2021_3480	WEK82418.1	CP119306	319014	320027	1014	1	gapA	type I glyceraldehyde-3-phosphate dehydrogenase	K00134	COG0057	G
PR2021_3490	WEK82419.1	CP119306	320223	321506	1284	1	pgi	glucose-6-phosphate isomerase	K01810	COG0166	G
PR2021_3500	WEK82420.1	CP119306	322167	322577	411	1	NA	hypothetical protein	NA	NA	?
PR2021_3530	WEK82421.1	CP119306	324619	325260	642	-1	NA	phase variable surface lipoprotein	NA	NA	?
PR2021_3540	WEK82422.1	CP119306	325541	325804	264	-1	NA	hypothetical protein	NA	NA	?
PR2021_3550	WEK82423.1	CP119306	325867	327189	1323	-1	dnaG	DNA primase	K02316	COG0358	L
PR2021_3560	WEK82424.1	CP119306	327578	327964	387	-1	NA	hypothetical protein	NA	NA	?
PR2021_3570	WEK82425.1	CP119306	328104	328247	144	1	NA	hypothetical protein	NA	NA	?
PR2021_3580	WEK82426.1	CP119306	328263	328376	114	1	NA	hypothetical protein	NA	NA	?
PR2021_3590	WEK82427.1	CP119306	328542	328871	330	1	ssb	single-stranded DNA-binding protein	K03111	COG0629	L
PR2021_3600	WEK82428.1	CP119306	328889	329359	471	1	NA	hypothetical protein	NA	NA	?
PR2021_3610	WEK82429.1	CP119306	329521	329727	207	1	NA	hypothetical protein	NA	NA	?
PR2021_3620	WEK82430.1	CP119306	330036	330143	108	1	NA	hypothetical protein	NA	NA	?
PR2021_3630	WEK82431.1	CP119306	330486	331190	705	1	NA	hypothetical protein	NA	NA	?
PR2021_3640	WEK82432.1	CP119306	331753	332865	1113	1	NA	hypothetical protein	NA	NA	?
PR2021_3650	WEK82433.1	CP119306	333037	333681	645	1	NA	hypothetical protein	NA	NA	?
PR2021_3660	WEK82434.1	CP119306	333969	334232	264	-1	NA	hypothetical protein	NA	NA	?
PR2021_3670	WEK82435.1	CP119306	334363	334758	396	-1	NA	putative secreted protein, SAP41-like	NA	NA	?
PR2021_3680	WEK82436.1	CP119306	334773	335168	396	-1	NA	putative secreted protein	NA	NA	?
PR2021_3690	WEK82437.1	CP119306	335207	335530	324	-1	NA	putative secreted protein	NA	NA	?
PR2021_3700	WEK82438.1	CP119306	335607	337637	2031	-1	NA	hypothetical protein	K03427	COG0286	V
PR2021_3710	WEK82439.1	CP119306	337931	338533	603	-1	NA	hypothetical protein	NA	NA	?
PR2021_3720	WEK82440.1	CP119306	339178	339330	153	1	NA	hypothetical protein	NA	NA	?
PR2021_3730	WEK82441.1	CP119306	339362	339475	114	1	NA	hypothetical protein	NA	NA	?
PR2021_3740	WEK82442.1	CP119306	339519	339785	267	1	NA	hypothetical protein	NA	NA	?
PR2021_3750	WEK82443.1	CP119306	339782	340111	330	1	ssb	single-stranded DNA-binding protein	K03111	COG0629	L
PR2021_3760	WEK82444.1	CP119306	340154	340345	192	1	NA	hypothetical protein	NA	NA	?
PR2021_3770	WEK82445.1	CP119306	340372	340524	153	1	NA	hypothetical protein	NA	NA	?
PR2021_3780	WEK82446.1	CP119306	340568	341035	468	1	NA	hypothetical protein	NA	NA	?
PR2021_3790	WEK82447.1	CP119306	341201	341653	453	1	NA	hypothetical protein	NA	NA	?
PR2021_3800	WEK82448.1	CP119306	341714	342331	618	1	NA	hypothetical protein	NA	NA	?
PR2021_3810	WEK82449.1	CP119306	342430	342798	369	1	NA	hypothetical protein	NA	NA	?
PR2021_3820	WEK82450.1	CP119306	343119	343220	102	1	NA	hypothetical protein	NA	NA	?
PR2021_3830	WEK82451.1	CP119306	343250	343648	399	1	NA	hypothetical protein	NA	NA	?
PR2021_3840	WEK82452.1	CP119306	343873	344892	1020	1	NA	hypothetical protein	NA	NA	?
PR2021_3850	WEK82453.1	CP119306	344889	345050	162	1	NA	hypothetical protein	NA	NA	?
PR2021_3860	WEK82454.1	CP119306	345271	345936	666	-1	NA	hypothetical protein	K01439	COG0624	E
PR2021_3870	WEK82455.1	CP119306	346027	346512	486	-1	NA	hypothetical protein	NA	NA	?
PR2021_3880	WEK82456.1	CP119306	346524	346742	219	-1	NA	hypothetical protein	NA	NA	?
PR2021_3890	WEK82457.1	CP119306	347537	347722	186	1	NA	hypothetical protein	NA	NA	?
PR2021_3900	WEK82458.1	CP119306	348265	348555	291	1	ssb	single-stranded DNA-binding protein	K03111	COG0629	L
PR2021_3910	WEK82459.1	CP119306	348890	349180	291	1	himA	HU family DNA-binding protein	K03530	COG0776	L
PR2021_3920	WEK82460.1	CP119306	349489	350094	606	1	NA	SAP09/SAP39-like protein	NA	NA	?
PR2021_3930	WEK82461.1	CP119306	350151	351038	888	1	hflB	ATP-dependent Zn protease	K03798	COG0465	O
PR2021_3940	WEK82462.1	CP119306	351599	351877	279	1	NA	hypothetical protein	NA	NA	?
PR2021_3950	WEK82463.1	CP119306	352260	352460	201	1	NA	hypothetical protein	NA	NA	?
PR2021_3960	WEK82464.1	CP119306	353658	353966	309	1	NA	hypothetical protein	NA	NA	?
PR2021_3970	WEK82465.1	CP119306	354232	354597	366	1	NA	putative secreted protein, SAP11-like	NA	NA	?
PR2021_3980	WEK82466.1	CP119306	354630	354728	99	1	NA	hypothetical protein	NA	NA	?
PR2021_3990	WEK82467.1	CP119306	354725	355006	282	1	NA	SAP68-like protein	NA	NA	?
PR2021_4000	WEK82468.1	CP119306	355196	355321	126	1	NA	hypothetical protein	NA	NA	?
PR2021_4010	WEK82469.1	CP119306	356336	356653	318	1	NA	putative secreted protein, SAP44-like	NA	NA	?
PR2021_4020	WEK82470.1	CP119306	357439	357687	249	1	NA	hypothetical protein	NA	NA	?
PR2021_4030	WEK82471.1	CP119306	357971	358288	318	1	NA	hypothetical protein	NA	NA	?
PR2021_4040	WEK82472.1	CP119306	358386	358604	219	1	NA	hypothetical protein	NA	NA	?
PR2021_4050	WEK82473.1	CP119306	359289	359549	261	1	rpsT	30S ribosomal protein S20	K02968	COG0268	J
PR2021_4060	WEK82474.1	CP119306	359791	361065	1275	1	serS	seryl-tRNA synthetase	K01875	COG0172	J
PR2021_4070	WEK82475.1	CP119306	361119	363224	2106	1	hflB	ATP-dependent Zn protease	K03798	COG0465	O
PR2021_4080	WEK82476.1	CP119306	363426	364334	909	1	rluA	pseudouridylate synthase	K06180	COG0564	J
PR2021_4090	WEK82477.1	CP119306	364446	366137	1692	1	argS	arginyl-tRNA synthetase	K01887	COG0018	J
PR2021_4120	WEK82478.1	CP119306	367658	369046	1389	1	tldD	Zn-dependent protease	K03568	COG0312	R
PR2021_4130	WEK82479.1	CP119306	369046	370353	1308	1	pmbA	PmbA protein	K03592	COG0312	R
PR2021_4140	WEK82480.1	CP119306	370589	372229	1641	1	udk	uridine kinase	K00876	COG0572	F
PR2021_4150	WEK82481.1	CP119306	372442	372624	183	1	NA	hypothetical protein	NA	NA	?
PR2021_4160	WEK82482.1	CP119306	372644	372820	177	1	NA	hypothetical protein	NA	NA	?
PR2021_4170	WEK82483.1	CP119306	372820	373143	324	1	NA	hypothetical protein	NA	NA	?
PR2021_4180	WEK82484.1	CP119306	373122	373247	126	1	NA	hypothetical protein	NA	NA	?
PR2021_4190	WEK82485.1	CP119306	373308	373556	249	1	NA	hypothetical protein	NA	NA	?
PR2021_4200	WEK82486.1	CP119306	373614	373841	228	1	NA	hypothetical protein	NA	NA	?
PR2021_4210	WEK82487.1	CP119306	374233	374358	126	-1	NA	hypothetical protein	NA	NA	?
PR2021_4220	WEK82488.1	CP119306	374358	376052	1695	-1	NA	hypothetical protein	NA	NA	?
PR2021_4230	WEK82489.1	CP119306	376128	376283	156	-1	NA	hypothetical protein	NA	NA	?
PR2021_4240	WEK82490.1	CP119306	376576	377655	1080	-1	NA	hypothetical protein	NA	NA	?
PR2021_4250	WEK82491.1	CP119306	377704	378687	984	-1	NA	hypothetical protein	NA	NA	?
PR2021_4260	WEK82492.1	CP119306	378859	379326	468	-1	NA	hypothetical protein	NA	NA	?
PR2021_4270	WEK82493.1	CP119306	379364	379666	303	-1	NA	hypothetical protein	NA	NA	?
PR2021_4280	WEK82494.1	CP119306	379682	380011	330	-1	ssb	single-stranded DNA-binding protein	K03111	COG0629	L
PR2021_4290	WEK82495.1	CP119306	380177	380290	114	-1	NA	hypothetical protein	NA	NA	?
PR2021_4300	WEK82496.1	CP119306	380306	380449	144	-1	NA	hypothetical protein	NA	NA	?
PR2021_4310	WEK82497.1	CP119306	380460	380612	153	-1	NA	hypothetical protein	NA	NA	?
PR2021_4320	WEK82498.1	CP119306	383122	383736	615	-1	nfnB	nitroreductase	NA	NA	?
PR2021_4330	WEK82499.1	CP119306	383975	384919	945	1	NA	hypothetical protein	NA	NA	?
PR2021_4340	WEK82500.1	CP119306	385100	386491	1392	1	NA	hypothetical protein	NA	NA	?
PR2021_4350	WEK82501.1	CP119306	386673	387206	534	1	NA	hypothetical protein	NA	NA	?
PR2021_4360	WEK82502.1	CP119306	387525	389213	1689	1	NA	hypothetical protein	NA	NA	?
PR2021_4370	WEK82503.1	CP119306	389623	391527	1905	1	gyrB	DNA gyrase subunit B	K02470	COG0187	L
PR2021_4380	WEK82504.1	CP119306	391568	394084	2517	1	gyrA	DNA gyrase subunit A	K02469	COG0188	L
PR2021_4390	WEK82505.1	CP119306	394208	394720	513	1	tsaE	tRNA threonylcarbamoyladenosine biosynthesis protein TsaE	K06925	COG0802	J
PR2021_4400	WEK82506.1	CP119306	394752	395354	603	1	tsaB	tRNA threonylcarbamoyladenosine biosynthesis protein TsaB	K14742	COG1214	J
PR2021_4410	WEK82507.1	CP119306	395382	396374	993	1	qri	O-sialoglycoprotein endopeptidase	K25706	NA	?
PR2021_4420	WEK82508.1	CP119306	396458	398086	1629	1	glnS	glutaminyl-tRNA synthetase	K01886	COG0008	J
PR2021_4430	WEK82509.1	CP119306	398254	399213	960	-1	NA	hypothetical protein	NA	NA	?
PR2021_4440	WEK82510.1	CP119306	399518	399721	204	-1	NA	hypothetical protein	NA	NA	?
PR2021_4450	WEK82511.1	CP119306	400367	400567	201	1	NA	hypothetical protein	NA	NA	?
PR2021_4460	WEK82512.1	CP119306	400564	401001	438	1	NA	hypothetical protein	K00690	COG0366	G
PR2021_4470	WEK82513.1	CP119306	401053	401325	273	1	NA	hypothetical protein	NA	NA	?
PR2021_4480	WEK82514.1	CP119306	401420	401812	393	1	NA	hypothetical protein	NA	NA	?
PR2021_4490	WEK82515.1	CP119306	402556	403125	570	1	NA	putative secreted protein	NA	NA	?
PR2021_4500	WEK82516.1	CP119306	403321	403677	357	-1	NA	hypothetical protein	NA	NA	?
PR2021_4510	WEK82517.1	CP119306	403794	404237	444	-1	mscL	large-conductance mechanosensitive channel	K03282	COG1970	M
PR2021_4520	WEK82518.1	CP119306	404452	405273	822	1	NA	hypothetical protein	NA	NA	?
PR2021_4530	WEK82519.1	CP119306	405337	405783	447	-1	NA	Hsp20/alpha crystallin family protein	K13993	COG0071	O
PR2021_4540	WEK82520.1	CP119306	406571	407599	1029	-1	nrdF	ribonucleotide-diphosphate reductase subunit beta	K00526	COG0208	F
PR2021_4550	WEK82521.1	CP119306	407669	408700	1032	-1	recA	recombinase A	K03553	COG0468	L
PR2021_4560	WEK82522.1	CP119306	408777	409457	681	-1	pgsA	CDP-diacylglycerol--glycerol-3-phosphate 3-phosphatidyltransferase	K00995	COG0558	I
PR2021_4570	WEK82523.1	CP119306	409882	410301	420	-1	NA	hypothetical protein	NA	NA	?
PR2021_4580	WEK82524.1	CP119306	411376	412419	1044	-1	NA	hypothetical protein	NA	NA	?
PR2021_4590	WEK82525.1	CP119306	412878	413183	306	1	NA	hypothetical protein	NA	NA	?
PR2021_4600	WEK82526.1	CP119306	413593	414546	954	1	NA	hypothetical protein	NA	NA	?
PR2021_4610	WEK82527.1	CP119306	414595	415329	735	1	NA	hypothetical protein	NA	NA	?
PR2021_4620	WEK82528.1	CP119306	415422	415661	240	1	NA	putative secreted protein	NA	NA	?
PR2021_4630	WEK82529.1	CP119306	415823	416653	831	1	NA	hypothetical protein	NA	NA	?
PR2021_4640	WEK82530.1	CP119306	416713	420588	3876	1	NA	putative secreted protein	NA	NA	?
PR2021_4650	WEK82531.1	CP119306	422847	423044	198	-1	NA	hypothetical protein	NA	NA	?
PR2021_4660	WEK82532.1	CP119306	424061	424429	369	-1	NA	hypothetical protein	NA	NA	?
PR2021_4670	WEK82533.1	CP119306	424478	425254	777	-1	NA	hypothetical protein	NA	NA	?
PR2021_4680	WEK82534.1	CP119306	425368	425988	621	-1	NA	hypothetical protein	NA	NA	?
PR2021_4690	WEK82535.1	CP119306	426610	427635	1026	-1	NA	hypothetical protein	NA	NA	?
PR2021_4700	WEK82536.1	CP119306	428074	428892	819	-1	NA	hypothetical protein	NA	NA	?
PR2021_4710	WEK82537.1	CP119306	428876	429331	456	-1	NA	hypothetical protein	NA	NA	?
PR2021_4720	WEK82538.1	CP119306	429393	429668	276	-1	NA	hypothetical protein	NA	NA	?
PR2021_4730	WEK82539.1	CP119306	429686	430015	330	-1	ssb	single-stranded DNA-binding protein	K03111	COG0629	L
PR2021_4740	WEK82540.1	CP119306	430182	430295	114	-1	NA	hypothetical protein	NA	NA	?
PR2021_4750	WEK82541.1	CP119306	430311	430454	144	-1	NA	hypothetical protein	NA	NA	?
PR2021_4760	WEK82542.1	CP119306	430465	430635	171	-1	NA	hypothetical protein	NA	NA	?
PR2021_4770	WEK82543.1	CP119306	431044	431205	162	1	NA	hypothetical protein	NA	NA	?
PR2021_4780	WEK82544.1	CP119306	431654	431758	105	1	NA	hypothetical protein	NA	NA	?
PR2021_4790	WEK82545.1	CP119306	432778	433089	312	1	NA	SAP53-like protein	NA	NA	?
PR2021_4800	WEK82546.1	CP119306	433365	434273	909	1	NA	putative secreted protein	NA	NA	?
PR2021_4810	WEK82547.1	CP119306	434858	435019	162	1	NA	hypothetical protein	NA	NA	?
PR2021_4820	WEK82548.1	CP119306	435257	435364	108	1	NA	hypothetical protein	NA	NA	?
PR2021_4830	WEK82549.1	CP119306	435398	436213	816	1	NA	hypothetical protein	NA	NA	?
PR2021_4840	WEK82550.1	CP119306	437178	437984	807	1	NA	hypothetical protein	NA	NA	?
PR2021_4850	WEK82551.1	CP119306	438107	438928	822	-1	dnaC	DNA replication protein	K11144	COG1484	L
PR2021_4860	WEK82552.1	CP119306	438940	440139	1200	-1	dnaB	replication initiation and membrane attachment protein	K03346	COG3611	L
PR2021_4870	WEK82553.1	CP119306	440175	441005	831	-1	mutM	formamidopyrimidine-DNA glycosylase	K10563	COG0266	L
PR2021_4880	WEK82554.1	CP119306	441201	441530	330	-1	NA	hypothetical protein	NA	NA	?
PR2021_4890	WEK82555.1	CP119306	441696	443384	1689	-1	rnj	ribonuclease J	K12574	COG0595	J
PR2021_4900	WEK82556.1	CP119306	443442	445124	1683	-1	rnj	ribonuclease J	K12574	COG0595	J
PR2021_4910	WEK82557.1	CP119306	445278	445835	558	1	NA	hypothetical protein	K03700	COG3331	R
PR2021_4920	WEK82558.1	CP119306	445867	446529	663	-1	NA	hypothetical protein	K16789	COG3859	H
PR2021_4930	WEK82559.1	CP119306	446598	447590	993	-1	lplA	lipoate-protein ligase A	K03800	COG0095	H
PR2021_4940	WEK82560.1	CP119306	447733	448839	1107	-1	dnaJ	molecular chaperone DnaJ	K03686	COG0484	O
PR2021_4950	WEK82561.1	CP119306	448940	450766	1827	-1	dnaK	molecular chaperone DnaK	K04043	COG0443	O
PR2021_4960	WEK82562.1	CP119306	450750	451481	732	-1	grpE	molecular chaperone GrpE (heat shock protein)	K03687	COG0576	O
PR2021_4970	WEK82563.1	CP119306	451516	452541	1026	-1	hrcA	heat-inducible transcription repressor	K03705	COG1420	K
PR2021_4980	WEK82564.1	CP119306	452787	455675	2889	1	NA	serine protease	NA	NA	?
PR2021_4990	WEK82565.1	CP119306	455990	456874	885	1	NA	hypothetical protein	NA	NA	?
PR2021_5000	WEK82566.1	CP119306	456931	457272	342	-1	acpS	holo-[acyl-carrier-protein] synthase	K00997	COG0736	I
PR2021_5010	WEK82567.1	CP119306	457294	459291	1998	-1	lig	NAD-dependent DNA ligase	K01972	COG0272	L
PR2021_5020	WEK82568.1	CP119306	459449	459901	453	-1	smpB	SsrA-binding protein	K03664	COG0691	O
PR2021_5030	WEK82569.1	CP119306	460070	460600	531	-1	ppa	inorganic pyrophosphatase	K01507	COG0221	CP
PR2021_5040	WEK82570.1	CP119306	460675	461916	1242	-1	NA	putative secreted protein	NA	NA	?
PR2021_5060	WEK82571.1	CP119306	468716	470341	1626	-1	yidC	preprotein translocase subunit YidC	K03217	COG0706	M
PR2021_5070	WEK82572.1	CP119306	470371	470706	336	-1	rnpA	ribonuclease P	K03536	COG0594	J
PR2021_5080	WEK82573.1	CP119306	470783	470929	147	-1	rpmH	50S ribosomal protein L34	K02914	COG0230	J
PR2021_5090	WEK82574.1	CP119306	471108	472169	1062	-1	NA	hypothetical protein	NA	NA	?
PR2021_5100	WEK82575.1	CP119306	472209	472844	636	-1	NA	hypothetical protein	NA	NA	?
PR2021_5110	WEK82576.1	CP119306	472879	473568	690	-1	rplT	50S ribosomal protein L20	K02887	COG0292	J
PR2021_5120	WEK82577.1	CP119306	473606	473794	189	-1	rpmI	50S ribosomal protein L35	K02916	COG0291	J
PR2021_5130	WEK82578.1	CP119306	473831	474172	342	-1	infC	translation initiation factor IF-3	K02520	COG0290	J
PR2021_5140	WEK82579.1	CP119306	474784	475587	804	-1	NA	hypothetical protein	K10823	COG4608	E
PR2021_5150	WEK82580.1	CP119306	475592	476635	1044	-1	NA	hypothetical protein	K15583	COG0444	EP
PR2021_5160	WEK82581.1	CP119306	476665	477093	429	-1	NA	hypothetical protein	K15582	COG1173	EP
PR2021_5170	WEK82582.1	CP119306	477138	477929	792	-1	NA	hypothetical protein	NA	NA	?
PR2021_5180	WEK82583.1	CP119306	477926	478882	957	-1	NA	hypothetical protein	K15581	COG0601	EP
PR2021_5190	WEK82584.1	CP119306	478898	479179	282	-1	NA	hypothetical protein	NA	NA	?
PR2021_5200	WEK82585.1	CP119306	479300	480964	1665	-1	NA	hypothetical protein	K15580	COG4166	E
PR2021_5210	WEK82586.1	CP119306	481006	481695	690	-1	NA	hypothetical protein	NA	NA	?
PR2021_5220	WEK82587.1	CP119306	481911	482063	153	1	NA	hypothetical protein	NA	NA	?
PR2021_5230	WEK82588.1	CP119306	482074	482217	144	1	NA	hypothetical protein	NA	NA	?
PR2021_5240	WEK82589.1	CP119306	482233	482346	114	1	NA	hypothetical protein	NA	NA	?
PR2021_5250	WEK82590.1	CP119306	482512	482748	237	1	ssb	single-stranded DNA-binding protein	K03111	COG0629	L
PR2021_5260	WEK82591.1	CP119306	482883	483074	192	1	NA	hypothetical protein	NA	NA	?
PR2021_5270	WEK82592.1	CP119306	483101	483253	153	1	NA	hypothetical protein	NA	NA	?
PR2021_5280	WEK82593.1	CP119306	483297	483764	468	1	NA	hypothetical protein	NA	NA	?
PR2021_5290	WEK82594.1	CP119306	483748	484083	336	1	NA	hypothetical protein	NA	NA	?
PR2021_5300	WEK82595.1	CP119306	484077	484451	375	1	NA	hypothetical protein	NA	NA	?
PR2021_5310	WEK82596.1	CP119306	484512	485741	1230	1	NA	hypothetical protein	NA	NA	?
PR2021_5320	WEK82597.1	CP119306	486164	487150	987	1	NA	hypothetical protein	NA	NA	?
PR2021_5330	WEK82598.1	CP119306	487129	487965	837	1	NA	hypothetical protein	NA	NA	?
PR2021_5340	WEK82599.1	CP119306	487965	488090	126	1	NA	hypothetical protein	NA	NA	?
PR2021_5350	WEK82600.1	CP119306	489726	491453	1728	1	srmB	superfamily II DNA/RNA helicase	K05592	COG0513	L
PR2021_5360	WEK82601.1	CP119306	491733	493418	1686	-1	hflB	ATP-dependent Zn protease	K03798	COG0465	O
PR2021_5370	WEK82602.1	CP119306	493696	498612	4917	-1	NA	AAA family ATPase	NA	NA	?
PR2021_5380	WEK82603.1	CP119306	499491	500231	741	-1	NA	hypothetical protein	NA	NA	?
PR2021_5390	WEK82604.1	CP119306	500620	500904	285	-1	NA	hypothetical protein	NA	NA	?
PR2021_5400	WEK82605.1	CP119306	501000	501353	354	1	NA	hypothetical protein	NA	NA	?
PR2021_5410	WEK82606.1	CP119306	501350	501709	360	1	NA	hypothetical protein	NA	NA	?
PR2021_5420	WEK82607.1	CP119306	501726	502043	318	1	NA	hypothetical protein	NA	NA	?
PR2021_5430	WEK82608.1	CP119306	502040	502669	630	1	NA	hypothetical protein	NA	NA	?
PR2021_5440	WEK82609.1	CP119306	502708	503004	297	1	NA	hypothetical protein	NA	NA	?
PR2021_5450	WEK82610.1	CP119306	503038	503409	372	1	NA	hypothetical protein	NA	NA	?
PR2021_5460	WEK82611.1	CP119306	503496	503864	369	1	NA	hypothetical protein	NA	NA	?
PR2021_5470	WEK82612.1	CP119306	503902	504240	339	1	himA	HU family DNA-binding protein	K03530	COG0776	L
PR2021_5480	WEK82613.1	CP119306	504347	504493	147	1	NA	hypothetical protein	NA	NA	?
PR2021_5490	WEK82614.1	CP119306	504562	504651	90	1	NA	hypothetical protein	NA	NA	?
PR2021_5500	WEK82615.1	CP119306	504674	505078	405	1	NA	hypothetical protein	NA	NA	?
PR2021_5510	WEK82616.1	CP119306	505071	505292	222	1	NA	hypothetical protein	NA	NA	?
PR2021_5520	WEK82617.1	CP119306	505298	506095	798	1	NA	SAP36-like protein	NA	NA	?
PR2021_5530	WEK82618.1	CP119306	506111	507046	936	1	NA	putative secreted protein	NA	NA	?
PR2021_5540	WEK82619.1	CP119306	507141	507296	156	1	NA	hypothetical protein	NA	NA	?
PR2021_5550	WEK82620.1	CP119306	507325	509673	2349	1	hflB	ATP-dependent Zn protease	K03798	COG0465	O
PR2021_5560	WEK82621.1	CP119306	509928	510977	1050	1	NA	hypothetical protein	K07497	COG2801	X
PR2021_5570	WEK82622.1	CP119306	512596	513357	762	-1	NA	putative secreted protein	NA	NA	?
PR2021_5580	WEK82623.1	CP119306	514428	515159	732	1	artP	ABC-type polar amino acid transport system, ATPase component	K17076	COG1126	E
PR2021_5590	WEK82624.1	CP119306	515285	516115	831	1	NA	hypothetical protein	NA	NA	?
PR2021_5600	WEK82625.1	CP119306	516387	517991	1605	1	artM	ABC-type amino acid transport system, permease component	K17073	COG0834	ET
PR2021_5610	WEK82626.1	CP119306	518154	519011	858	1	NA	hypothetical protein	NA	NA	?
PR2021_5620	WEK82627.1	CP119306	519021	520655	1635	1	ftsH	cell division protein FtsH, ATP-dependent Zn protease	K03798	COG0465	O
PR2021_5630	WEK82628.1	CP119306	522295	522543	249	1	rpsP	30S ribosomal protein S16	K02959	COG0228	J
PR2021_5640	WEK82629.1	CP119306	522623	523375	753	1	trmD	tRNA (guanine-N(1)-)-methyltransferase	K00554	COG0336	J
PR2021_5650	WEK82630.1	CP119306	523412	523765	354	1	rplS	50S ribosomal protein L19	K02884	COG0335	J
PR2021_5660	WEK82631.1	CP119306	523897	525144	1248	1	tyrS	tyrosyl-tRNA synthetase	K01866	COG0162	J
PR2021_5670	WEK82632.1	CP119306	525190	525642	453	1	iscU	iron-sulfur cluster assembly scaffold protein	K04488	COG0822	O
PR2021_5680	WEK82633.1	CP119306	525682	526401	720	1	spoU	rRNA methylase	K03437	COG0566	J
PR2021_5690	WEK82634.1	CP119306	526514	527935	1422	-1	ftsH	cell division protein FtsH, ATP-dependent Zn protease	K03798	COG0465	O
PR2021_5700	WEK82635.1	CP119306	528109	528330	222	-1	NA	hypothetical protein	NA	NA	?
PR2021_5710	WEK82636.1	CP119306	528324	528761	438	-1	NA	hypothetical protein	NA	NA	?
PR2021_5720	WEK82637.1	CP119306	529123	530145	1023	-1	NA	hypothetical protein	NA	NA	?
PR2021_5730	WEK82638.1	CP119306	530628	531194	567	-1	NA	hypothetical protein	NA	NA	?
PR2021_5740	WEK82639.1	CP119306	531195	532289	1095	-1	NA	hypothetical protein	K03798	COG0465	O
PR2021_5750	WEK82640.1	CP119306	532258	532401	144	-1	NA	hypothetical protein	NA	NA	?
PR2021_5760	WEK82641.1	CP119306	532394	532621	228	-1	NA	hypothetical protein	NA	NA	?
PR2021_5770	WEK82642.1	CP119306	533929	534027	99	-1	NA	hypothetical protein	NA	NA	?
PR2021_5780	WEK82643.1	CP119306	534024	534194	171	-1	NA	hypothetical protein	NA	NA	?
PR2021_5790	WEK82644.1	CP119306	534145	534291	147	-1	NA	hypothetical protein	NA	NA	?
PR2021_5800	WEK82645.1	CP119306	534713	535216	504	1	NA	hypothetical protein	NA	NA	?
PR2021_5810	WEK82646.1	CP119306	535259	537991	2733	-1	mgtA	cation transport ATPase	K01537	COG0474	P
PR2021_5820	WEK82647.1	CP119306	538153	539427	1275	-1	tlyC	hymolysin-related protein	K03699	COG1253	R
PR2021_5830	WEK82648.1	CP119306	539662	541086	1425	-1	proS	prolyl-tRNA synthetase	K01881	COG0442	J
PR2021_5840	WEK82649.1	CP119306	541158	542303	1146	-1	metK	S-adenosylmethionine synthetase	K00789	COG0192;COG1812	H
PR2021_5850	WEK82650.1	CP119306	542416	542679	264	-1	cspA	cold shock protein	K03704	COG1278	K
PR2021_5860	WEK82651.1	CP119306	543491	544048	558	-1	fliA	DNA-directed RNA polymerase sigma factor	NA	NA	?
PR2021_5870	WEK82652.1	CP119306	544539	546716	2178	-1	priA	primosomal protein N'	K04066	COG1198	L
PR2021_5880	WEK82653.1	CP119306	546793	547137	345	-1	rbfA	ribosome-binding factor A	K02834	COG0858	J
PR2021_5890	WEK82654.1	CP119306	547143	548948	1806	-1	infB	translation initiation factor IF-2	K02519	COG0532	J
PR2021_5900	WEK82655.1	CP119306	548989	549261	273	-1	NA	hypothetical protein	K07742	COG2740	R
PR2021_5910	WEK82656.1	CP119306	549272	550339	1068	-1	nusA	transcription elongation factor NusA	K02600	COG0195	K
PR2021_5920	WEK82657.1	CP119306	550704	552401	1698	-1	NA	dihydroxyacetone/glyceraldehyde kinase	K07030	COG1461	R
PR2021_5930	WEK82658.1	CP119306	553059	553379	321	-1	NA	hypothetical protein	NA	NA	?
PR2021_5940	WEK82659.1	CP119306	553625	555832	2208	-1	NA	hypothetical protein	K03798	COG0465	O
PR2021_5950	WEK82660.1	CP119306	556504	557178	675	1	NA	hypothetical protein	NA	NA	?
PR2021_5960	WEK82661.1	CP119306	557295	558158	864	1	xerC	site-specific tyrosine recombinase XerC	K03733	COG4973	L
PR2021_5970	WEK82662.1	CP119306	558151	558618	468	1	dut	deoxyuridine 5'-triphosphate nucleotidohydrolase	K01520	COG0756	FV
PR2021_5980	WEK82663.1	CP119306	558825	559664	840	1	rpsB	30S ribosomal protein S2	K02967	COG0052	J
PR2021_5990	WEK82664.1	CP119306	559813	560670	858	1	tsf	elongation factor Ts	K02357	COG0264	J
PR2021_6000	WEK82665.1	CP119306	560731	561447	717	1	pyrH	uridylate kinase	K09903	COG0528	F
PR2021_6010	WEK82666.1	CP119306	561449	562003	555	1	frr	ribosome recycling factor	K02838	COG0233	J
PR2021_6020	WEK82667.1	CP119306	562021	562968	948	1	cdsA	phosphatidate cytidylyltransferase	K00981	COG0575	I
PR2021_6030	WEK82668.1	CP119306	563152	563340	189	1	rpmB	50S ribosomal protein L28	K02902	COG0227	J
PR2021_6040	WEK82669.1	CP119306	563667	564128	462	-1	NA	hypothetical protein	NA	NA	?
PR2021_6050	WEK82670.1	CP119306	564897	565514	618	-1	NA	phage-related protein	NA	NA	?
PR2021_6060	WEK82671.1	CP119306	565565	566326	762	-1	tatD	Mg-dependent DNase	K03424	COG0084	N
PR2021_6070	WEK82672.1	CP119306	566443	567822	1380	-1	pdhD	dihydrolipoamide dehydrogenase	K00382	COG1249	C
PR2021_6080	WEK82673.1	CP119306	567871	568659	789	-1	pdhC	pyruvate dehydrogenase E2 component (dihydrolipoamide acetyltransferase)	K00627	COG0508	C
PR2021_6090	WEK82674.1	CP119306	568692	568922	231	-1	NA	hypothetical protein	NA	NA	?
PR2021_6100	WEK82675.1	CP119306	568944	569948	1005	-1	pdhB	pyruvate dehydrogenase E1 component subunit beta	K00162	COG0022	C
PR2021_6110	WEK82676.1	CP119306	569951	571048	1098	-1	pdhA	pyruvate dehydrogenase E1 component subunit alpha	K00161	COG1071	C
PR2021_6120	WEK82677.1	CP119306	571452	572798	1347	-1	pyk	pyruvate kinase	K00873	COG0469	G
PR2021_6130	WEK82678.1	CP119306	572867	574405	1539	-1	gpmI	2,3-bisphosphoglycerate-independent phosphoglycerate mutase	K15633	COG0696	G
PR2021_6140	WEK82679.1	CP119306	574462	575751	1290	-1	eno	enolase	K01689	COG0148	G
PR2021_6150	WEK82680.1	CP119306	576009	576413	405	-1	NA	hypothetical protein	NA	NA	?
PR2021_6160	WEK82681.1	CP119306	576398	576823	426	-1	NA	hypothetical protein	NA	NA	?
PR2021_6170	WEK82682.1	CP119306	576872	580144	3273	-1	NA	hypothetical protein	NA	NA	?
PR2021_6180	WEK82683.1	CP119306	580128	580763	636	-1	NA	hypothetical protein	NA	NA	?
PR2021_6190	WEK82684.1	CP119306	580941	581729	789	-1	cof	HAD family hydrolase	NA	NA	?
PR2021_6200	WEK82685.1	CP119306	582244	582771	528	-1	tra5	Tra5 transposase	K07497	COG2801	X
PR2021_6210	WEK82686.1	CP119306	583481	583864	384	-1	NA	hypothetical protein	NA	NA	?
PR2021_6220	WEK82687.1	CP119306	583806	584111	306	-1	NA	hypothetical protein	NA	NA	?
PR2021_6230	WEK82688.1	CP119306	584344	584607	264	-1	NA	hypothetical protein	NA	NA	?
PR2021_6240	WEK82689.1	CP119306	584669	584980	312	-1	NA	hypothetical protein	NA	NA	?
PR2021_6250	WEK82690.1	CP119306	585469	585768	300	-1	NA	hypothetical protein	NA	NA	?
PR2021_6260	WEK82691.1	CP119306	585781	585933	153	1	NA	hypothetical protein	NA	NA	?
PR2021_6270	WEK82692.1	CP119306	585944	586087	144	1	NA	hypothetical protein	NA	NA	?
PR2021_6280	WEK82693.1	CP119306	586103	586216	114	1	NA	hypothetical protein	NA	NA	?
PR2021_6290	WEK82694.1	CP119306	586382	586711	330	1	ssb	single-stranded DNA-binding protein	K03111	COG0629	L
PR2021_6300	WEK82695.1	CP119306	586745	586894	150	1	NA	hypothetical protein	NA	NA	?
PR2021_6310	WEK82696.1	CP119306	586875	587015	141	1	NA	hypothetical protein	NA	NA	?
PR2021_6320	WEK82697.1	CP119306	587052	587366	315	1	NA	hypothetical protein	NA	NA	?
PR2021_6330	WEK82698.1	CP119306	588731	589828	1098	1	ychF	ribosome-binding ATPase	K06942	COG0012	J
PR2021_6340	WEK82699.1	CP119306	589913	592642	2730	1	ileS	isoleucyl-tRNA synthetase	K01870	COG0060	J
PR2021_6350	WEK82700.1	CP119306	593410	593658	249	1	NA	hypothetical protein	NA	NA	?
PR2021_6360	WEK82701.1	CP119306	593809	594294	486	1	NA	hypothetical protein	NA	NA	?
PR2021_6370	WEK82702.1	CP119306	594853	595080	228	-1	rpsO	30S ribosomal protein S15	K02956	COG0184	J
PR2021_6380	WEK82703.1	CP119306	595113	595466	354	-1	NA	transcriptional regulator	NA	NA	?
PR2021_6390	WEK82704.1	CP119306	595644	596111	468	-1	NA	hypothetical protein	K02031	COG0444	EP
PR2021_6400	WEK82705.1	CP119306	596124	596582	459	-1	NA	hypothetical protein	NA	NA	?
PR2021_6410	WEK82706.1	CP119306	596579	596902	324	-1	NA	hypothetical protein	K10823	COG4608	E
PR2021_6420	WEK82707.1	CP119306	596877	597206	330	-1	NA	hypothetical protein	NA	NA	?
PR2021_6430	WEK82708.1	CP119306	597252	597470	219	-1	NA	hypothetical protein	NA	NA	?
PR2021_6440	WEK82709.1	CP119306	597481	598314	834	-1	dppC	ABC-type peptide/nickel transport system, permease component	K13891	COG1173	EP
PR2021_6450	WEK82710.1	CP119306	598379	599314	936	-1	dppB	ABC-type peptide/nickel transport system, permease component	K02033	COG0601	EP
PR2021_6460	WEK82711.1	CP119306	599420	601183	1764	-1	dppA	ABC-type peptide/nickel transport system, substrate-binding protein	K02035	COG0747	E
PR2021_6470	WEK82712.1	CP119306	601639	602901	1263	-1	pepP	xaa-Pro aminopeptidase	K01262	COG0006	E
PR2021_6480	WEK82713.1	CP119306	602920	603069	150	-1	rpmG	50S ribosomal protein L33	K02913	COG0267	J
PR2021_6490	WEK82714.1	CP119306	603308	603508	201	-1	NA	hypothetical protein	NA	NA	?
PR2021_6500	WEK82715.1	CP119306	603584	603859	276	-1	himA	HU family DNA-binding protein	K03530	COG0776	L
PR2021_6510	WEK82716.1	CP119306	604088	605065	978	-1	gpsA	glycerol-3-phosphate dehydrogenase	K00057	COG0240	C
PR2021_6520	WEK82717.1	CP119306	605062	606381	1320	-1	engA	GTP-binding protein EngA	K03977	COG1160	R
PR2021_6530	WEK82718.1	CP119306	606378	607049	672	-1	cmk	cytidylate kinase	K00945	COG0283	F
PR2021_6540	WEK82719.1	CP119306	607169	607744	576	-1	efp	elongation factor P	K02356	COG0231	J
PR2021_6550	WEK82720.1	CP119306	607746	608627	882	-1	miaA	tRNA delta(2)-isopentenylpyrophosphate transferase	K00791	COG0324	J
PR2021_6560	WEK82721.1	CP119306	608679	609449	771	-1	NA	metallophosphoesterase	K09769	COG1692	R
PR2021_6570	WEK82722.1	CP119306	609528	611105	1578	-1	NA	phosphodiesterase	K18682	COG1418	JR
PR2021_6580	WEK82723.1	CP119306	611539	612021	483	-1	NA	putative secreted protein	NA	NA	?
PR2021_6590	WEK82724.1	CP119306	612757	613020	264	1	NA	hypothetical protein	NA	NA	?
PR2021_6600	WEK82725.1	CP119306	614034	615071	1038	1	NA	hypothetical protein	NA	NA	?
PR2021_6610	WEK82726.1	CP119306	615106	615984	879	-1	polA	DNA polymerase I	K02335	COG0258;COG0749	L
PR2021_6620	WEK82727.1	CP119306	616042	617406	1365	-1	ffh	signal recognition particle, subunit FFH/SRP54	K03106	COG0541	U
PR2021_6630	WEK82728.1	CP119306	617553	618581	1029	-1	ftsY	signal recognition particle-docking protein	K03110	COG0552	U
PR2021_6640	WEK82729.1	CP119306	618770	620749	1980	-1	topA	DNA topoisomerase I	K03168	COG0550;COG0551;COG1754	LS
PR2021_6650	WEK82730.1	CP119306	620775	621626	852	-1	rbgA	ribosomal biogenesis GTPase	K14540	COG1161	J
PR2021_6660	WEK82731.1	CP119306	621679	622437	759	-1	NA	hypothetical protein	NA	NA	?
PR2021_6670	WEK82732.1	CP119306	622532	623788	1257	-1	mesJ	cell cycle protein MesJ	K04075	COG0037	J
PR2021_6680	WEK82733.1	CP119306	624052	624486	435	-1	NA	hypothetical protein	NA	NA	?
PR2021_6690	WEK82734.1	CP119306	624483	627221	2739	-1	dnaE	DNA polymerase III subunit alpha (DnaE)	K02337	COG0587	L
PR2021_6700	WEK82735.1	CP119306	627291	627704	414	-1	NA	hypothetical protein	NA	NA	?
PR2021_6710	WEK82736.1	CP119306	627755	629257	1503	-1	lysU	lysyl-tRNA synthetase	K04567	COG1190	J
PR2021_6720	WEK82737.1	CP119306	630148	632310	2163	-1	pnp	polynucleotide phosphorylase/polyadenylase	K00962	COG1185	J
PR2021_6740	WEK82738.1	CP119306	637986	638549	564	-1	pth	peptidyl-tRNA hydrolase	K01056	COG0193	J
PR2021_6750	WEK82739.1	CP119306	638682	641471	2790	-1	mgtA	cation transport ATPase	NA	NA	?
PR2021_6760	WEK82740.1	CP119306	641604	642380	777	-1	pldB	putative lysophospholipase	NA	NA	?
PR2021_6770	WEK82741.1	CP119306	642415	645000	2586	-1	valS	valyl-tRNA synthetase	K01873	COG0525	J
PR2021_6780	WEK82742.1	CP119306	645097	645684	588	-1	engB	ribosome biogenesis GTP-binding protein YsxC	K03978	COG0218	D
PR2021_6810	WEK82743.1	CP119306	648214	649236	1023	1	plsX	glycerol-3-phosphate acyltransferase PlsX	K03621	COG0416	I
PR2021_6820	WEK82744.1	CP119306	649256	649942	687	1	rnc	ribonuclease III	K03685	COG0571	K
PR2021_6830	WEK82745.1	CP119306	649935	650552	618	1	dnaD	DNA replication protein	K02086	COG3935	L
PR2021_6840	WEK82746.1	CP119306	650656	651192	537	1	NA	hypothetical protein	NA	NA	?
PR2021_6850	WEK82747.1	CP119306	651258	652889	1632	-1	pyrG	CTP synthetase	K01937	COG0504	F
PR2021_6860	WEK82748.1	CP119306	652922	653812	891	-1	psd	phosphatidylserine decarboxylase	K01613	COG0688	I
PR2021_6870	WEK82749.1	CP119306	653828	654526	699	-1	pssA	CDP-diacylglycerol-serine O-phosphatidyltransferase	K17103	COG1183	I
PR2021_6880	WEK82750.1	CP119306	654607	655143	537	-1	rpoE	DNA-directed RNA polymerase subunit delta	NA	NA	?
PR2021_6890	WEK82751.1	CP119306	655195	655491	297	-1	NA	hypothetical protein	K09747	COG0718	R
PR2021_6900	WEK82752.1	CP119306	655504	657243	1740	-1	dnaX	DNA polymerase III subunits gamma and tau	K02343	COG2812	L
PR2021_6910	WEK82753.1	CP119306	657776	658762	987	1	NA	hypothetical protein	NA	NA	?
PR2021_6920	WEK82754.1	CP119306	659433	660137	705	1	NA	hypothetical protein	NA	NA	?
PR2021_6930	WEK82755.1	CP119306	660331	661710	1380	1	citS	malate/citrate symporter	K11616	COG3493	C
PR2021_6940	WEK82756.1	CP119306	661830	662504	675	1	plsY	glycerol-3-phosphate acyltransferase PlsY	K08591	COG0344	I
PR2021_6950	WEK82757.1	CP119306	663207	665387	2181	1	NA	hypothetical protein	K03657	COG0210	L
PR2021_6960	WEK82758.1	CP119306	665444	666649	1206	1	mgs	1,2-diacylglycerol 3-alpha-glucosyltransferase	K19002	COG0438	M
PR2021_6970	WEK82759.1	CP119306	667164	667811	648	1	hflB	ATP-dependent Zn protease	K03798	COG0465	O
PR2021_6980	WEK82760.1	CP119306	667816	667947	132	1	NA	hypothetical protein	NA	NA	?
PR2021_6990	WEK82761.1	CP119306	668869	670017	1149	1	NA	putative secreted protein	NA	NA	?
PR2021_7000	WEK82762.1	CP119306	670017	671024	1008	1	NA	hypothetical protein	NA	NA	?
PR2021_7010	WEK82763.1	CP119306	671549	671641	93	1	NA	hypothetical protein	NA	NA	?
PR2021_7020	WEK82764.1	CP119306	671691	671924	234	1	NA	hypothetical protein	NA	NA	?
PR2021_7030	WEK82765.1	CP119306	671912	672232	321	1	NA	hypothetical protein	NA	NA	?
PR2021_7040	WEK82766.1	CP119306	672396	673400	1005	-1	ruvB	Holliday junction DNA helicase RuvB	K03551	COG2255	L
PR2021_7050	WEK82767.1	CP119306	673417	673986	570	-1	ruvA	Holliday junction DNA helicase RuvA	K03550	COG0632	L
PR2021_7060	WEK82768.1	CP119306	674106	677153	3048	1	NA	hypothetical protein	NA	NA	?
PR2021_7070	WEK82769.1	CP119306	677191	677721	531	1	NA	XRE family transcriptional regulator	NA	NA	?
PR2021_7080	WEK82770.1	CP119306	677738	678505	768	1	tpiA	triosephosphate isomerase (TIM)	K01803	COG0149	G
PR2021_7090	WEK82771.1	CP119306	678575	680809	2235	1	uvrD	ATP-dependent DNA helicase	K03657	COG0210	L
PR2021_7100	WEK82772.1	CP119306	682142	682564	423	1	NA	hypothetical protein	NA	NA	?
PR2021_7110	WEK82773.1	CP119306	682703	684484	1782	-1	evbH	multidrug resistance ABC transporter ATP-binding and permease protein	K18888	COG1132	V
PR2021_7120	WEK82774.1	CP119306	684481	686211	1731	-1	evbG	multidrug resistance ABC transporter ATP-binding and permease protein	K18887	COG1132	V
PR2021_7130	WEK82775.1	CP119306	687156	687272	117	1	NA	hypothetical protein	NA	NA	?
PR2021_7140	WEK82776.1	CP119306	687541	687957	417	1	rpsF	30S ribosomal protein S6	K02990	COG0360	J
PR2021_7150	WEK82777.1	CP119306	687959	688363	405	1	ssb	single-stranded DNA-binding protein	K03111	COG0629	L
PR2021_7160	WEK82778.1	CP119306	688405	688641	237	1	rpsR	30S ribosomal protein S18	K02963	COG0238	J
PR2021_7170	WEK82779.1	CP119306	688773	691286	2514	1	gdpP	cyclic-di-AMP phosphodiesterase	K22927	COG3887	T
PR2021_7180	WEK82780.1	CP119306	691279	692643	1365	1	dnaB	replication initiation and membrane attachment protein	K02314	COG0305	L
PR2021_7190	WEK82781.1	CP119306	692715	693779	1065	1	prfA	peptide chain release factor 1	K02835	COG0216	J
PR2021_7200	WEK82782.1	CP119306	693784	694338	555	1	tsaC	threonylcarbamoyl-AMP synthase	K07566	COG0009	J
PR2021_7210	WEK82783.1	CP119306	694331	695290	960	-1	holA	DNA polymerase III subunit delta	K02340	COG1466	L
PR2021_7220	WEK82784.1	CP119306	695321	696274	954	-1	xerD	site-specific tyrosine recombinase XerD	K04763	COG4974	L
PR2021_7230	WEK82785.1	CP119306	696310	697071	762	-1	NA	hypothetical protein	NA	NA	?
PR2021_7240	WEK82786.1	CP119306	697243	698661	1419	-1	NA	hypothetical protein	NA	NA	?
PR2021_7250	WEK82787.1	CP119306	698716	699735	1020	-1	NA	tryptophan--tRNA ligase	K01867	COG0180	J
PR2021_7260	WEK82788.1	CP119306	699771	700637	867	-1	NA	hypothetical protein	NA	NA	?
PR2021_7270	WEK82789.1	CP119306	700768	701487	720	-1	NA	hypothetical protein	NA	NA	?
PR2021_7280	WEK82790.1	CP119306	702542	705064	2523	1	NA	ribonucleotide-diphosphate reductase subunit alpha	K00525	COG0209	F
PR2021_7290	WEK82791.1	CP119307	1	1	1146	1146	NA	replication-associated protein	NA	NA	?
PR2021_7300	WEK82792.1	CP119307	2	1674	2258	585	NA	hypothetical protein	NA	NA	?
PR2021_7310	WEK82793.1	CP119307	3	2479	2823	345	NA	putative secreted protein	NA	NA	?
PR2021_7320	WEK82794.1	CP119307	4	3071	3709	639	NA	hypothetical protein	NA	NA	?
PR2021_7330	WEK82795.1	CP119307	5	3699	4493	795	NA	hypothetical protein	NA	NA	?
PR2021_7340	WEK82796.1	CP119307	6	4544	4687	144	NA	hypothetical protein	NA	NA	?

## Sheet: TableS2
Accession	Assembly status	Assembly size (bp)	Contig count	Contig N50 (bp)	Species (NCBI)	Strain
GCA_029746895.1	Complete Genome	709895	2	705138	Candidatus Phytoplasma pruni	PR2021
GCA_000009845.1	Complete Genome	853092	1	853092	Onion yellows phytoplasma OY-M	onion yellows
GCA_000012225.1	Complete Genome	723970	5	706569	Aster yellows witches'-broom phytoplasma AYWB	AYWB
GCA_000026205.1	Complete Genome	601943	1	601943	Candidatus Phytoplasma mali	AT
GCA_000069925.1	Complete Genome	879959	1	879959	Candidatus Phytoplasma australiense
GCA_000300695.1	Contig	597245	197	12309	Italian clover phyllody phytoplasma str. MA1	MA1
GCA_000309405.1	Contig	647754	272	6572	Vaccinium witches'-broom phytoplasma str. VAC	VAC
GCA_000309465.1	Contig	631440	185	8188	Poinsettia branch-inducing phytoplasma str. JR1	JR1
GCA_000309485.1	Contig	583806	158	7972	Milkweed yellows phytoplasma str. MW1	MW1
GCA_000364425.1	Contig	566694	14	71463	Peanut witches'-broom phytoplasma NTU2011	NTU2011
GCA_000397185.1	Complete Genome	959779	1	959779	Strawberry lethal yellows phytoplasma (CPA) str. NZSb11	NZSb11
GCA_000495255.1	Contig	611462	6	345813	Candidatus Phytoplasma tritici
GCA_000744065.1	Contig	739592	170	10878	Chrysanthemum coronarium' phytoplasma	OY-V
GCA_000803325.1	Contig	659699	252	6555	Chrysanthemum yellows phytoplasma	CYP
GCA_000970375.1	Chromosome	570238	128	9757	Candidatus Phytoplasma solani	284/09
GCA_000970395.1	Chromosome	545458	298	4036	Candidatus Phytoplasma solani	231/09
GCA_001189415.1	Contig	345965	78	5782	Candidatus Phytoplasma phoenicium	SA213
GCA_001277135.1	Contig	598511	46	38825	Candidatus Phytoplasma pruni	CX
GCA_001307505.2	Complete Genome	639808	2	635584	Candidatus Phytoplasma australasiaticum subsp. taiwanense	NCHU2014
GCA_001578535.1	Contig	533195	28	24446	Candidatus Phytoplasma oryzae	Mbita1
GCA_001623385.2	Scaffold	687137	36	36222	Phytoplasma sp. Vc33	Vc33
GCA_001712875.1	Complete Genome	576118	1	576118	Maize bushy stunt phytoplasma	M3
GCA_001866375.1	Contig	599264	8	163230	Rice orange leaf phytoplasma	LD1
GCA_002009625.1	Contig	474669	98	15999	Candidatus Phytoplasma citri	WBDL
GCA_002554195.1	Contig	652092	75	21929	New Jersey aster yellows phytoplasma	NJAY
GCA_002968365.1	Contig	541091	134	4916	Candidatus Phytoplasma phoenicium	ChiP
GCA_003181115.1	Contig	743598	5	373899	Brassica napus' phytoplasma	TW1
GCA_003263355.1	Contig	484488	9	113482	Candidatus Phytoplasma oryzae	NGS-S10
GCA_003640545.1	Complete Genome	750803	1	750803	Candidatus Phytoplasma ziziphi	Jwb-nky
GCA_003698095.1	Contig	821322	19	76256	Candidatus Phytoplasma solani	SA-1
GCA_004214875.1	Complete Genome	603949	2	600116	Catharanthus roseus' aster yellows phytoplasma	De Villa
GCA_005093185.1	Contig	824596	8	166437	Periwinkle leaf yellowing phytoplasma	DY2014
GCA_005774685.2	Contig	486105	18	69355	Texas Phoenix palm phytoplasma	ACPD
GCA_007821455.1	Contig	474136	16	40003	Candidatus Phytoplasma pini	MDPP
GCA_009268075.1	Scaffold	483935	23	79195	Cynodon dactylon' phytoplasma	LW01
GCA_009268105.1	Scaffold	505173	29	32250	Candidatus Phytoplasma sacchari	SCGS
GCA_012519065.1	Contig	1115709	199	7102	Phytoplasma sp.	AS23ysBPME_113
GCA_013372025.1	Complete Genome	829546	1	829546	Rapeseed phyllody phytoplasma	RP166
GCA_013391955.1	Contig	790517	67	31273	Candidatus Phytoplasma pruni	ChTDIII
GCA_015100165.3	Complete Genome	614574	1	614574	Candidatus Phytoplasma asiaticum	PR34
GCA_015239935.3	Complete Genome	588746	1	588746	Candidatus Phytoplasma australasiaticum subsp. australasiaticum	PR08
GCA_016876135.2	Contig	751949	21	53848	Candidatus Phytoplasma meliae	ChTYXIII-Mo
GCA_018024475.1	Complete Genome	769143	1	769143	Candidatus Phytoplasma luffae	NCHU2019
GCA_018274325.1	Contig	627584	33	82058	Fragaria x ananassa' phyllody phytoplasma	StrPh-Cl
GCA_018283495.1	Contig	554025	20	65478	Santalum album' aster yellows phytoplasma	SW86
GCA_018327665.1	Contig	597775	36	65265	Hydrangea phyllody phytoplasma	HP
GCA_018390775.2	Contig	553228	60	30531	Sesame phyllody phytoplasma	SS02
GCA_018598675.1	Contig	833199	1404	4815	Elaeagnus angustifolia' witches'-broom phytoplasma	TBZ1
GCA_019396865.1	Complete Genome	891641	1	891641	Paulownia witches'-broom phytoplasma	Zhengzhou
GCA_019646075.1	Contig	228345	750	259	Prunus persica' phytoplasma PP2	PP2
GCA_019841745.1	Contig	762261	2328	255	Candidatus Phytoplasma australiense	Tabriz.2
GCA_020312115.2	Contig	943745	153	18878	Candidatus Phytoplasma sp. AldY-WA1	AldY-WA1
GCA_020714625.1	Complete Genome	622358	1	622358	Mulberry dwarf phytoplasma	MDGZ-01
GCA_022058185.1	Complete Genome	764108	1	764108	Candidatus Phytoplasma ziziphi	Hebei-2018
GCA_022343605.1	Contig	518942	2052	238	Candidatus Phytoplasma mali	Tabriz.1
GCA_023934045.1	Complete Genome	654223	1	654223	Candidatus Phytoplasma vitis	CH
GCA_024425255.1	Scaffold	560297	32	37285	Candidatus Phytoplasma australasiaticum subsp. australasiaticum	o4P
GCA_024425275.1	Scaffold	558234	36	30585	Candidatus Phytoplasma australasiaticum subsp. ipomoeae	o7C
GCA_024586395.1	Scaffold	588767	19	103256	Candidatus Phytoplasma pruni	ZT3-1
GCA_026245995.1	Contig	858965	1496	4450	Candidatus Phytoplasma australiense	Tabriz.4
GCA_026821955.1	Complete Genome	762251	1	762251	Candidatus Phytoplasma rubi	RS
GCA_027594465.1	Complete Genome	541927	2	538951	Candidatus Phytoplasma sacchari	SCWL1
GCA_027945135.1	Complete Genome	511268	1	511268	Candidatus Phytoplasma oryzae	HN2022
GCA_028595955.1	Contig	512902	71	78175	Columbia Basin potato purple top phytoplasma	CBPPT1
GCA_029457555.1	Complete Genome	670073	1	670073	Candidatus Phytoplasma citri	TB2022
GCA_030127385.1	Complete Genome	498922	1	498922	Candidatus Phytoplasma cynodontis	GY2015
GCA_030544865.1	Complete Genome	637217	2	632992	Candidatus Phytoplasma australasiaticum	NCHU2022
GCA_030586665.1	Scaffold	561556	41	26073	Candidatus Phytoplasma australasiaticum subsp. ipomoeae	BAWM-312
GCA_030586685.1	Scaffold	559416	40	23720	Candidatus Phytoplasma australasiaticum subsp. ipomoeae	BAWM-174
GCA_030586705.1	Scaffold	670520	92	37269	Candidatus Phytoplasma australasiaticum subsp. ipomoeae	BAWM-301
GCA_030586715.1	Scaffold	556003	30	35342	Candidatus Phytoplasma australasiaticum subsp. ipomoeae	BAWM-250
GCA_030586785.1	Scaffold	561377	59	22209	Candidatus Phytoplasma fabacearum	BAWM-028
GCA_030586805.1	Scaffold	568901	52	22864	Candidatus Phytoplasma fabacearum	BAWM-027
GCA_030586815.1	Scaffold	876297	131	15918	Candidatus Phytoplasma planchoniae	BAWM-156b
GCA_030586845.1	Scaffold	574701	61	15953	Candidatus Phytoplasma bonamiae	BAWM-225
GCA_030586865.1	Scaffold	534563	63	15414	Candidatus Phytoplasma crotalariae	BAWM-OMN-P53
GCA_030586885.1	Scaffold	549631	39	26939	Candidatus Phytoplasma australasiaticum subsp. australasiaticum	BAWM-AUS-TBB
GCA_030586905.1	Scaffold	629394	61	27732	Candidatus Phytoplasma fabacearum	BAWM-025
GCA_030586915.1	Scaffold	588580	60	17492	Vigna radiata' phytoplasma	BAWM-TWN
GCA_030586945.1	Scaffold	575928	52	24091	Candidatus Phytoplasma australasiaticum subsp. australasiaticum	BAWM-OMN-P3
GCA_030586965.1	Scaffold	587003	57	23772	Candidatus Phytoplasma australasiaticum subsp. australasiaticum	BAWM-OMN-P26
GCA_030586975.1	Scaffold	639459	83	15975	Candidatus Phytoplasma gossypii	BAWM-BFA-CoWB
GCA_030586985.1	Scaffold	555608	40	24092	Candidatus Phytoplasma australasiaticum subsp. australasiaticum	BAWM-206
GCA_030587015.1	Scaffold	553923	36	31248	Candidatus Phytoplasma australasiaticum subsp. australasiaticum	BAWM-246
GCA_030587035.1	Scaffold	552385	31	36512	Candidatus Phytoplasma australasiaticum subsp. australasiaticum	BAWM-260
GCA_030587065.1	Scaffold	542717	35	31343	Candidatus Phytoplasma australasiaticum subsp. australasiaticum	BAWM-181
GCA_030587075.1	Scaffold	552344	36	29468	Candidatus Phytoplasma australasiaticum subsp. australasiaticum	BAWM-176
GCA_030587105.1	Scaffold	557567	50	23298	Candidatus Phytoplasma australasiaticum subsp. australasiaticum	BAWM-058
GCA_030587125.1	Scaffold	576950	36	35373	Candidatus Phytoplasma australasiaticum subsp. australasiaticum	BAWM-003
GCA_030587135.1	Scaffold	545142	28	33554	Candidatus Phytoplasma australasiaticum subsp. australasiaticum	BAWM-055
GCA_030587165.1	Scaffold	503462	78	12049	Candidatus Phytoplasma asiaticum	BAWM-CHN-EU009551
GCA_030587175.1	Scaffold	495918	77	10092	Candidatus Phytoplasma asiaticum	BAWM-CHN-EU009550
GCA_030587205.1	Scaffold	549455	34	33364	Candidatus Phytoplasma australasiaticum subsp. taiwanense	BAWM-THA-CLP
GCA_030587215.1	Contig	505682	168	3516	Candidatus Phytoplasma citri	BAWM-OMN-WBDL
GCA_030587225.1	Scaffold	507502	106	8578	Candidatus Phytoplasma citri	BAWM-OMN-P210
GCA_030588185.1	Scaffold	504639	25	78115	Candidatus Phytoplasma melaleucae	BAWM-155c
GCA_030686925.1	Complete Genome	834303	1	834303	Candidatus Phytoplasma asteris	QS2022
GCA_031326065.1	Complete Genome	633005	1	633005	Candidatus Phytoplasma australasiaticum	WF_GM2021
GCA_032884535.1	Scaffold	532256	30	25783	Pigeon pea little leaf phytoplasma	BAWM-350
GCA_032884545.1	Scaffold	463752	13	76728	Candidatus Phytoplasma melaleucae	BAWM-354A
GCA_032884575.1	Scaffold	523215	15	56632	Candidatus Phytoplasma stylosanthis	VPRI 43683
GCA_032884585.1	Scaffold	603040	28	40153	Candidatus Phytoplasma australasiaticum subsp. ipomoeae	BAWM-351
GCA_032884595.1	Scaffold	563045	40	26792	Candidatus Phytoplasma australasiaticum subsp. ipomoeae	BAWM-352
GCA_032884735.1	Scaffold	549173	30	42035	Candidatus Phytoplasma australasiaticum subsp. ipomoeae	BAWM-349
GCA_032884755.1	Scaffold	655838	220	8458	Candidatus Phytoplasma australasiaticum	BAWM-343A
GCA_032884775.1	Scaffold	667204	215	6481	Candidatus Phytoplasma stylosanthis	BAWM-342B
GCA_032884785.1	Scaffold	617998	143	10072	Candidatus Phytoplasma australasiaticum	BAWM-339
GCA_032884815.1	Scaffold	578701	92	16490	Candidatus Phytoplasma australasiaticum subsp. ipomoeae	BAWM-340
GCA_032884915.1	Scaffold	639627	148	17729	Candidatus Phytoplasma australasiaticum	BAWM-338
GCA_032884955.1	Scaffold	569885	28	56221	Candidatus Phytoplasma vignae	BAWM-336
GCA_032884965.1	Scaffold	616316	157	12568	Candidatus Phytoplasma australasiaticum subsp. ipomoeae	BAWM-331
GCA_032884975.1	Scaffold	692492	195	13000	Candidatus Phytoplasma australasiaticum	BAWM-332
GCA_032885015.1	Scaffold	586672	84	28219	Candidatus Phytoplasma australasiaticum subsp. ipomoeae	BAWM-328
GCA_032885135.1	Scaffold	466782	492	945	Candidatus Phytoplasma australasiaticum	BAWM-324
GCA_032885155.1	Scaffold	712943	176	15503	Pigeon pea little leaf phytoplasma	BAWM-323
GCA_032885165.1	Scaffold	594522	219	4489	Pigeon pea little leaf phytoplasma	BAWM-321
GCA_032885195.1	Scaffold	694508	184	8054	Candidatus Phytoplasma australasiaticum	BAWM-319
GCA_032885235.1	Scaffold	1086521	613	3041	Candidatus Phytoplasma australasiaticum subsp. ipomoeae	BAWM-315
GCA_032885335.1	Scaffold	773355	195	27889	Candidatus Phytoplasma australasiaticum subsp. ipomoeae	BAWM-314
GCA_032885355.1	Scaffold	949379	268	16217	Candidatus Phytoplasma australasiaticum subsp. ipomoeae	BAWM-313
GCA_032885375.1	Scaffold	561225	49	40307	Candidatus Phytoplasma australasiaticum subsp. ipomoeae	BAWM-311
GCA_032885455.1	Scaffold	643280	145	15917	Candidatus Phytoplasma australasiaticum subsp. ipomoeae	BAWM-310
GCA_032885465.1	Contig	570439	484	1322	Candidatus Phytoplasma australasiaticum	BAWM-306
GCA_032885475.1	Scaffold	601834	68	34325	Candidatus Phytoplasma australasiaticum subsp. ipomoeae	BAWM-303
GCA_032885485.1	Scaffold	623353	92	19225	Candidatus Phytoplasma australasiaticum	BAWM-302
GCA_032885555.1	Scaffold	705738	147	41490	Candidatus Phytoplasma australasiaticum subsp. ipomoeae	BAWM-300
GCA_032885685.1	Scaffold	767352	255	15077	Candidatus Phytoplasma australasiaticum	BAWM-298
GCA_032885715.1	Scaffold	568936	293	2644	Candidatus Phytoplasma australasiaticum	BAWM-296
GCA_032885725.1	Scaffold	988125	610	7540	Candidatus Phytoplasma australasiaticum subsp. ipomoeae	BAWM-299
GCA_032885735.1	Scaffold	617848	103	19261	Candidatus Phytoplasma australasiaticum	BAWM-295
GCA_032885795.1	Scaffold	739662	214	14926	Candidatus Phytoplasma australasiaticum	BAWM-293
GCA_032885895.1	Scaffold	687391	196	10927	Candidatus Phytoplasma australasiaticum	BAWM-291
GCA_032885905.1	Scaffold	564170	75	23250	Candidatus Phytoplasma australasiaticum	BAWM-287
GCA_032885935.1	Scaffold	735078	225	8717	Pigeon pea little leaf phytoplasma	BAWM-286
GCA_032885945.1	Contig	1319922	924	1637	Candidatus Phytoplasma australasiaticum	BAWM-290
GCA_032886075.1	Scaffold	648611	124	30586	Candidatus Phytoplasma australasiaticum subsp. ipomoeae	BAWM-284
GCA_032886095.1	Scaffold	804112	282	16187	Candidatus Phytoplasma australasiaticum	BAWM-289
GCA_032886105.1	Scaffold	560272	67	23255	Candidatus Phytoplasma australasiaticum	BAWM-285
GCA_032886155.1	Scaffold	684018	189	35575	Candidatus Phytoplasma australasiaticum	BAWM-283
GCA_032886175.1	Scaffold	613653	96	26850	Candidatus Phytoplasma australasiaticum	BAWM-282
GCA_032886195.1	Contig	475902	399	1353	Candidatus Phytoplasma australasiaticum subsp. ipomoeae	BAWM-277
GCA_032886215.1	Contig	375383	400	981	Candidatus Phytoplasma australasiaticum subsp. ipomoeae	BAWM-276
GCA_032886225.1	Scaffold	624217	166	16908	Candidatus Phytoplasma australasiaticum	BAWM-273
GCA_032886255.1	Scaffold	562088	42	31471	Candidatus Phytoplasma australasiaticum	BAWM-269
GCA_032886275.1	Contig	637997	492	1538	Candidatus Phytoplasma australasiaticum	BAWM-270
GCA_032886295.1	Scaffold	561519	68	21794	Candidatus Phytoplasma australasiaticum subsp. ipomoeae	BAWM-267
GCA_032886315.1	Scaffold	570810	57	27867	Candidatus Phytoplasma australasiaticum	BAWM-266
GCA_032886335.1	Scaffold	586654	65	44643	Candidatus Phytoplasma australasiaticum	BAWM-265
GCA_032886355.1	Scaffold	562213	57	23245	Candidatus Phytoplasma australasiaticum subsp. ipomoeae	BAWM-263
GCA_032886375.1	Scaffold	557550	52	30586	Candidatus Phytoplasma australasiaticum subsp. ipomoeae	BAWM-262
GCA_032886395.1	Scaffold	565371	55	26456	Candidatus Phytoplasma australasiaticum	BAWM-261
GCA_032886415.1	Scaffold	563824	56	24203	Candidatus Phytoplasma australasiaticum	BAWM-259
GCA_032886435.1	Scaffold	560943	60	29236	Candidatus Phytoplasma stylosanthis	BAWM-256
GCA_032886455.1	Scaffold	502289	100	8231	Candidatus Phytoplasma stylosanthis	BAWM-258
GCA_032886475.1	Contig	448309	403	1207	Candidatus Phytoplasma australasiaticum	BAWM-264
GCA_032886495.1	Scaffold	559319	36	30515	Candidatus Phytoplasma stylosanthis	BAWM-254
GCA_032886515.1	Scaffold	504360	15	116479	Candidatus Phytoplasma stylosanthis	BAWM-249
GCA_032886535.1	Scaffold	610109	108	37591	Candidatus Phytoplasma australasiaticum subsp. ipomoeae	BAWM-251
GCA_032886555.1	Scaffold	540232	35	29777	Candidatus Phytoplasma vignae	BAWM-245
GCA_032886575.1	Scaffold	631298	134	11966	Candidatus Phytoplasma australasiaticum subsp. ipomoeae	BAWM-243
GCA_032886595.1	Scaffold	594503	82	23913	Candidatus Phytoplasma australasiaticum	BAWM-237
GCA_032886615.1	Scaffold	573831	37	32155	Candidatus Phytoplasma australasiaticum	BAWM-236-TSE
GCA_032886635.1	Scaffold	661032	124	36098	Candidatus Phytoplasma australasiaticum subsp. ipomoeae	BAWM-238
GCA_032886655.1	Scaffold	561048	76	18090	Candidatus Phytoplasma australasiaticum	BAWM-235
GCA_032886675.1	Scaffold	588735	99	16380	Pigeon pea little leaf phytoplasma	BAWM-234
GCA_032886695.1	Scaffold	1053989	452	12470	Waltheria sp.' little leaf phytoplasma	BAWM-227
GCA_032886705.1	Scaffold	606868	59	27363	Candidatus Phytoplasma bonamiae	BAWM-226
GCA_032886735.1	Scaffold	560105	54	25099	Candidatus Phytoplasma australasiaticum	BAWM-217
GCA_032886745.1	Scaffold	560145	54	23493	Candidatus Phytoplasma australasiaticum	BAWM-218
GCA_032886765.1	Scaffold	576398	145	6859	Candidatus Phytoplasma australasiaticum	BAWM-214
GCA_032886795.1	Scaffold	572902	70	23297	Candidatus Phytoplasma australasiaticum	BAWM-213
GCA_032886835.1	Contig	459071	405	1293	Candidatus Phytoplasma australasiaticum	BAWM-212
GCA_032886915.1	Scaffold	558109	49	31841	Candidatus Phytoplasma australasiaticum	BAWM-209
GCA_032886935.1	Scaffold	545813	245	3121	Candidatus Phytoplasma australasiaticum	BAWM-210
GCA_032886955.1	Scaffold	585707	48	35726	Candidatus Phytoplasma australasiaticum	BAWM-211a-F3
GCA_032886995.1	Scaffold	572311	54	23298	Candidatus Phytoplasma australasiaticum	BAWM-208
GCA_032887035.1	Scaffold	557881	55	27734	Candidatus Phytoplasma australasiaticum	BAWM-207
GCA_032887095.1	Contig	581733	221	3990	Candidatus Phytoplasma australasiaticum	BAWM-204
GCA_032887115.1	Contig	465725	388	1336	Candidatus Phytoplasma australasiaticum	BAWM-205
GCA_032887135.1	Contig	321651	363	919	Candidatus Phytoplasma australasiaticum	BAWM-201
GCA_032887215.1	Contig	352472	390	940	Candidatus Phytoplasma australasiaticum	BAWM-198
GCA_032887235.1	Scaffold	608171	112	13742	Pigeon pea little leaf phytoplasma	BAWM-197
GCA_032887275.1	Scaffold	565063	153	6031	Candidatus Phytoplasma australasiaticum	BAWM-196
GCA_032887315.1	Contig	580905	180	5623	Candidatus Phytoplasma australasiaticum	BAWM-195
GCA_032887335.1	Scaffold	556375	50	28219	Candidatus Phytoplasma australasiaticum subsp. ipomoeae	BAWM-188a
GCA_032887395.1	Scaffold	600632	57	28248	Candidatus Phytoplasma australasiaticum subsp. ipomoeae	BAWM-193a-F1
GCA_032887435.1	Scaffold	556883	50	26783	Candidatus Phytoplasma australasiaticum subsp. ipomoeae	BAWM-187
GCA_032887495.1	Scaffold	565669	165	4924	Candidatus Phytoplasma australasiaticum	BAWM-182
GCA_032887515.1	Scaffold	547433	69	23243	Candidatus Phytoplasma australasiaticum subsp. ipomoeae	BAWM-179
GCA_032887535.1	Scaffold	537638	67	18157	Candidatus Phytoplasma australasiaticum subsp. ipomoeae	BAWM-180
GCA_032887555.1	Scaffold	572239	40	41563	Candidatus Phytoplasma australasiaticum subsp. ipomoeae	BAWM-178
GCA_032887635.1	Scaffold	591458	62	35726	Candidatus Phytoplasma australasiaticum	BAWM-177
GCA_032887655.1	Scaffold	557755	27	48719	Candidatus Phytoplasma australasiaticum subsp. ipomoeae	BAWM-172
GCA_032887675.1	Scaffold	601452	98	16373	Pigeon pea little leaf phytoplasma	BAWM-168
GCA_032887695.1	Scaffold	598340	84	16373	Pigeon pea little leaf phytoplasma	BAWM-166
GCA_032887715.1	Scaffold	614694	103	26049	Candidatus Phytoplasma australasiaticum	BAWM-167
GCA_032887735.1	Scaffold	603255	99	16415	Pigeon pea little leaf phytoplasma	BAWM-165
GCA_032887755.1	Scaffold	632325	160	11781	Candidatus Phytoplasma australasiaticum subsp. ipomoeae	BAWM-164
GCA_032887775.1	Contig	380807	171	3102	Pigeon pea little leaf phytoplasma	BAWM-151
GCA_032887795.1	Scaffold	572790	64	26789	Candidatus Phytoplasma australasiaticum subsp. ipomoeae	BAWM-159
GCA_032887815.1	Scaffold	594156	77	23153	Candidatus Phytoplasma australasiaticum	BAWM-150b
GCA_032887835.1	Scaffold	519765	74	14349	Candidatus Phytoplasma australasiaticum subsp. ipomoeae	BAWM-135
GCA_032887855.1	Contig	554659	48	23534	Candidatus Phytoplasma australasiaticum	BAWM-134a
GCA_032887865.1	Scaffold	566840	74	18671	Candidatus Phytoplasma australasiaticum	BAWM-134b
GCA_032887895.1	Scaffold	550692	44	27398	Candidatus Phytoplasma australasiaticum	BAWM-132
GCA_032887915.1	Scaffold	549108	54	23298	Candidatus Phytoplasma australasiaticum	BAWM-133
GCA_032887935.1	Scaffold	554549	82	16709	Candidatus Phytoplasma australasiaticum	BAWM-131a
GCA_032887955.1	Scaffold	538084	38	31975	Candidatus Phytoplasma australasiaticum	BAWM-128
GCA_032887975.1	Scaffold	550013	45	31926	Candidatus Phytoplasma australasiaticum	BAWM-127
GCA_032887995.1	Scaffold	554227	55	24156	Candidatus Phytoplasma australasiaticum	BAWM-126
GCA_032888005.1	Scaffold	588290	59	59636	Candidatus Phytoplasma australasiaticum	BAWM-125a
GCA_032888035.1	Scaffold	512952	81	11493	Candidatus Phytoplasma australasiaticum	BAWM-124
GCA_032888055.1	Scaffold	959422	632	13581	Candidatus Phytoplasma australasiaticum	BAWM-123a
GCA_032888075.1	Scaffold	544961	45	25015	Candidatus Phytoplasma australasiaticum	BAWM-119
GCA_032888095.1	Contig	508649	84	9148	Candidatus Phytoplasma australasiaticum	BAWM-117
GCA_032888115.1	Scaffold	510386	85	9558	Candidatus Phytoplasma australasiaticum	BAWM-118
GCA_032888135.1	Scaffold	542105	45	24088	Candidatus Phytoplasma australasiaticum	BAWM-116
GCA_032888155.1	Scaffold	542050	41	36176	Candidatus Phytoplasma australasiaticum	BAWM-114
GCA_032888175.1	Scaffold	560628	47	31216	Candidatus Phytoplasma australasiaticum	BAWM-113
GCA_032888195.1	Scaffold	807237	312	18936	Candidatus Phytoplasma australasiaticum subsp. ipomoeae	BAWM-081
GCA_032888215.1	Scaffold	574079	51	28949	Candidatus Phytoplasma australasiaticum	BAWM-115
GCA_032888235.1	Scaffold	766288	270	25788	Candidatus Phytoplasma australasiaticum subsp. ipomoeae	BAWM-080
GCA_032888275.1	Scaffold	662825	160	21440	Candidatus Phytoplasma australasiaticum	BAWM-073
GCA_032888295.1	Scaffold	511113	86	11868	Candidatus Phytoplasma australasiaticum subsp. ipomoeae	BAWM-060
GCA_032888315.1	Scaffold	536792	63	20576	Candidatus Phytoplasma australasiaticum subsp. ipomoeae	BAWM-063
GCA_032888335.1	Scaffold	558502	57	22814	Candidatus Phytoplasma australasiaticum	BAWM-057
GCA_032888355.1	Scaffold	543230	37	33153	Candidatus Phytoplasma australasiaticum	BAWM-056
GCA_032888375.1	Scaffold	496348	85	10658	Candidatus Phytoplasma australasiaticum subsp. ipomoeae	BAWM-054
GCA_032888385.1	Scaffold	549360	45	26406	Candidatus Phytoplasma australasiaticum	BAWM-053
GCA_032888415.1	Scaffold	552912	46	28892	Candidatus Phytoplasma australasiaticum	BAWM-049
GCA_032888435.1	Scaffold	552208	39	44729	Candidatus Phytoplasma australasiaticum	BAWM-050
GCA_032888455.1	Scaffold	639813	145	24208	Candidatus Phytoplasma australasiaticum subsp. ipomoeae	BAWM-046
GCA_032888475.1	Scaffold	579914	201	4227	Pigeon pea little leaf phytoplasma	BAWM-043
GCA_032888495.1	Scaffold	688055	230	23174	Candidatus Phytoplasma australasiaticum subsp. ipomoeae	BAWM-045
GCA_032888515.1	Scaffold	650635	137	27933	Candidatus Phytoplasma australasiaticum subsp. ipomoeae	BAWM-041
GCA_032888535.1	Scaffold	562472	71	16311	Candidatus Phytoplasma australasiaticum subsp. ipomoeae	BAWM-042
GCA_032888555.1	Contig	427384	402	1123	Candidatus Phytoplasma australasiaticum	BAWM-037
GCA_032888575.1	Contig	548845	257	3355	Candidatus Phytoplasma australasiaticum	BAWM-001
GCA_033391615.1	Contig	625168	2	335724	Candidatus Phytoplasma pruni	6A1
GCA_035187685.1	Complete Genome	559940	2	554363	Phytoplasma sp.	ArAWB-2021
GCA_035853675.1	Contig	758186	16	101012	Conium maculatum' witches'-broom phytoplasma	CicWB-2022
GCA_036924395.2	Scaffold	480123	39	23848	Candidatus Phytoplasma prunorum	ESFY1
GCA_036924415.2	Scaffold	490930	17	112565	Candidatus Phytoplasma prunorum	LNS1
GCA_036985145.1	Contig	776015	103	45936	Paulownia witches'-broom phytoplasma	PaWB-Japan
GCA_036985165.1	Contig	609849	43	41738	Rhus yellows phytoplasma	RhY
GCA_036985185.1	Contig	641311	34	140653	Hydrangea phyllody phytoplasma	HP
GCA_037963615.1	Scaffold	550018	43	23661	Candidatus Phytoplasma australasiaticum subsp. ipomoeae	BAWM-333
GCA_037963625.1	Scaffold	659232	91	18341	Candidatus Phytoplasma fabacearum	BAWM-322
GCA_037963645.1	Scaffold	544662	37	28248	Candidatus Phytoplasma australasiaticum subsp. ipomoeae	BAWM-330
GCA_037963655.1	Scaffold	587737	85	15849	Candidatus Phytoplasma fabacearum	BAWM-026
GCA_037963665.1	Scaffold	557895	40	28958	Candidatus Phytoplasma australasiaticum subsp. ipomoeae	BAWM-082
GCA_037963715.1	Scaffold	562757	54	17400	Candidatus Phytoplasma citri	BAWM-OMN-P75
GCA_037963735.1	Scaffold	566739	52	23493	Candidatus Phytoplasma australasiaticum subsp. australasiaticum	BAWM-215
GCA_038024965.1	Complete Genome	598519	1	598519	Candidatus Phytoplasma fraxini	AshY1
GCA_038396745.1	Complete Genome	662369	2	657324	Candidatus Phytoplasma asteris	M33
GCA_038505995.1	Complete Genome	778308	2	772691	Candidatus Phytoplasma asteris	M8
GCA_040126175.1	Complete Genome	704525	1	704525	Candidatus Phytoplasma solani	GOE
GCA_041021605.1	Contig	555897	100	12606	Candidatus Phytoplasma citri	Cpc-UFV1
GCA_041276565.1	Contig	608891	57	23245	Camptotheca acuminata' phytoplasma	CaWB-YNWS
GCA_041729675.1	Complete Genome	973640	1	973640	Candidatus Phytoplasma solani	o3
GCA_041729685.1	Complete Genome	824084	1	824084	Candidatus Phytoplasma solani	c5
GCA_041729695.1	Complete Genome	751188	1	751188	Candidatus Phytoplasma solani	c4
GCA_041729705.1	Complete Genome	751320	1	751320	Candidatus Phytoplasma solani	c1
GCA_041869975.1	Contig	707036	28	49881	Candidatus Phytoplasma solani	ST19
GCA_041920595.1	Chromosome	625107	154	6533	Areca yellow leaf disease phytoplasma	AYL-HN-WN-1
GCA_041984945.1	Contig	594969	61	27186	Candidatus Phytoplasma pruni	PDA15
GCA_043420575.1	Contig	658652	20	83092	Candidatus Phytoplasma solani	STOL
GCA_045586145.1	Complete Genome	602816	1	602816	Candidatus Phytoplasma australasiaticum	SPWB
GCA_046600495.1	Scaffold	456478	15	78923	Candidatus Phytoplasma pyri	UCh_1
GCA_046896035.1	Scaffold	425433	54	23186	Candidatus Phytoplasma palmae	LY-C2
GCA_047530585.1	Contig	634631	225	19631	Candidatus Phytoplasma asteris	SPGN
GCA_047873465.1	Contig	576881	32	30886	Candidatus Phytoplasma citri	K1
GCA_000018785.1	Complete Genome	1496992	1	1496992	Acholeplasma laidlawii PG-8A	PG-8A

## Sheet: TableS3
Accession	Species (NCBI)	Strain	Assembly status	Assembly size (bp)	Contig count	Contig N50 (bp)	GC content (%)	CDS	rRNA	tRNA	Coding density (CDS/kb)	Avg CDS length (bp)	BUSCO markers	Complete BUSCOs	Complete percentage (%)	Single-copy BUSCOs	Single-copy percentage (%)	Multi-copy BUSCOs	Multi-copy percentage (%)	Fragmented BUSCOs	Fragmented percentage (%)	Missing BUSCOs	Missing percentage (%)
GCA_029746895.1	Candidatus Phytoplasma pruni	PR2021	Complete Genome	709895	2	705138	26.6	722	6	32	1.02	759.8	202	200	99	200	99	0	0	0	0	2	1
GCA_041984945.1	Candidatus Phytoplasma pruni	PDA15	Contig	594969	61	27186	27	554	0	28	0.93	829.3	202	196	97	196	97	0	0	3	1.5	3	1.5
GCA_001277135.1	Candidatus Phytoplasma pruni	CX	Contig	598511	46	38825	27.2	550	0	0	0.92	804.2	202	184	91.1	184	91.1	0	0	9	4.5	9	4.5
GCA_033391615.1	Candidatus Phytoplasma pruni	6A1	Contig	625168	2	335724	27.3	565	6	32	0.9	873.2	202	199	98.5	199	98.5	0	0	1	0.5	2	1
GCA_024586395.1	Candidatus Phytoplasma pruni	ZT3-1	Scaffold	588767	19	103256	27	466	0	0	0.79	963.8	202	199	98.5	199	98.5	0	0	1	0.5	2	1
GCA_013391955.1	Candidatus Phytoplasma pruni	ChTDIII	Contig	790517	67	31273	29.4	672	3	30	0.85	966.1	202	198	98	198	98	0	0	1	0.5	3	1.5
GCA_035853675.1	Conium maculatum' witches'-broom phytoplasma	CicWB-2022	Contig	758186	16	101012	27.8	746	6	32	0.98	760.8	202	199	98.5	199	98.5	0	0	1	0.5	2	1
GCA_001307505.2	Candidatus Phytoplasma australasiaticum subsp. taiwanense	NCHU2014	Complete Genome	639808	2	635584	24.5	475	6	24	0.74	894.1	202	194	96	194	96	0	0	6	3	2	1
GCA_030127385.1	Candidatus Phytoplasma cynodontis	GY2015	Complete Genome	498922	1	498922	21.1	413	6	23	0.83	981.2	202	200	99	200	99	0	0	1	0.5	1	0.5
GCA_027594465.1	Candidatus Phytoplasma sacchari	SCWL1	Complete Genome	541927	2	538951	20.5	474	6	26	0.87	865.8	202	198	98	198	98	0	0	2	1	2	1
GCA_018024475.1	Candidatus Phytoplasma luffae	NCHU2019	Complete Genome	769143	1	769143	23.3	725	6	31	0.94	853.3	202	196	97	187	92.6	9	4.5	2	1	4	2
GCA_003640545.1	Candidatus Phytoplasma ziziphi	Jwb-nky	Complete Genome	750803	1	750803	23.2	640	6	32	0.85	886.2	202	191	94.6	191	94.6	0	0	2	1	9	4.5
GCA_000026205.1	Candidatus Phytoplasma mali	AT	Complete Genome	601943	1	601943	21.4	482	6	32	0.8	957.7	202	196	97	188	93.1	8	4	1	0.5	5	2.5
GCA_000069925.1	Candidatus Phytoplasma australiense	PAa	Complete Genome	879959	1	879959	27.4	684	6	34	0.78	825.2	202	200	99	200	99	0	0	1	0.5	1	0.5
GCA_000012225.1	Aster yellows witches'-broom phytoplasma AYWB	AYWB	Complete Genome	723970	5	706569	26.8	693	4	31	0.96	769.3	202	199	98.5	199	98.5	0	0	1	0.5	2	1
GCA_000018785.1	Acholeplasma laidlawii PG-8A	PG-8A	Complete Genome	1496992	1	1496992	31.9	1380	6	34	0.92	984	207	207	100	207	100	0	0	0	0	0	0
GCA_000300695.1	Italian clover phyllody phytoplasma str. MA1	MA1	Contig	597245	197	12309	27.1	NA	NA	NA	NA	NA	202	190	94.1	190	94.1	0	0	1	0.5	11	5.4
GCA_001623385.2	Phytoplasma sp. Vc33	Vc33	Scaffold	687137	36	36222	27.7	NA	NA	NA	NA	NA	202	180	89.1	180	89.1	0	0	1	0.5	21	10.4

## Sheet: TableS4A
Cultivar A	Cultivar B	Adjusted p-value
Christmas Mouse	Luv U Pink	0.0410387
Christmas Mouse	Noel	0.00718914
Christmas Mouse	Pepride Red	1
Christmas Mouse	Peterstar	1
Christmas Mouse	Prime Red	0.00298817
Christmas Mouse	Princettia Pink	1
Christmas Mouse	Princettia Rosa	1
Christmas Mouse	Rose Star	1
Luv U Pink	Noel	1
Luv U Pink	Pepride Red	1
Luv U Pink	Peterstar	0.118667
Luv U Pink	Prime Red	1
Luv U Pink	Princettia Pink	0.00232158
Luv U Pink	Princettia Rosa	0.0287386
Luv U Pink	Rose Star	0.0110892
Noel	Pepride Red	1
Noel	Peterstar	0.0282337
Noel	Prime Red	1
Noel	Princettia Pink	0.000109569
Noel	Princettia Rosa	0.00344041
Noel	Rose Star	0.000879182
Pepride Red	Peterstar	1
Pepride Red	Prime Red	1
Pepride Red	Princettia Pink	0.496524
Pepride Red	Princettia Rosa	1
Pepride Red	Rose Star	1
Peterstar	Prime Red	0.0115521
Peterstar	Princettia Pink	1
Peterstar	Princettia Rosa	1
Peterstar	Rose Star	1
Prime Red	Princettia Pink	5.45564e-05
Prime Red	Princettia Rosa	0.00148107
Prime Red	Rose Star	0.000401013
Princettia Pink	Princettia Rosa	1
Princettia Pink	Rose Star	1
Princettia Rosa	Rose Star	1

## Sheet: TableS4B
Treatment A	Treatment B	Adjusted p-value
PR2021_2540	Empty vector	0.000903793
PR2021_3970	Empty vector	0.00014927
PR2021_2540 & PR2021_3970	Empty vector	1.42078e-06
PR2021_2540	PR2021_3970	1
PR2021_2540	PR2021_2540 & PR2021_3970	0.464641
PR2021_2540 & PR2021_3970	PR2021_3970	0.981338

## Sheet: TableS5A_GCA_029746895.1
Locus Tag	Protein ID	Contig	Start	End	Length	Strand	Gene	Product
PR2021_0030	WEK82077.1	CP119306	2620	3870	1251	1	glyA	glycine hydroxymethyltransferase
PR2021_0050	WEK82079.1	CP119306	4263	4841	579	1	tdk	thymidine kinase
PR2021_0060	WEK82080.1	CP119306	4887	5351	465	1	tadA	tRNA(adenine34) deaminase
PR2021_0080	WEK82082.1	CP119306	6198	8054	1857	1	gidA	tRNA uridine 5-carboxymethylaminomethyl modification enzyme
PR2021_0110	WEK82085.1	CP119306	13807	14388	582	1	pduL	propanediol utilization protein PduL
PR2021_0120	WEK82086.1	CP119306	14533	15837	1305	1	NA	HD superfamily phosphohydrolase
PR2021_0130	WEK82087.1	CP119306	15834	16649	816	1	ksgA	dimethyladenosine transferase
PR2021_0150	WEK82089.1	CP119306	17212	19245	2034	1	zntA	cation uptake P-type ATPase
PR2021_1210	WEK82195.1	CP119306	99337	101844	2508	1	secA	preprotein translocase subunit SecA
PR2021_1220	WEK82196.1	CP119306	103250	104350	1101	1	prfB	peptide chain release factor 2
PR2021_1270	WEK82201.1	CP119306	110497	111777	1281	1	hisS	histidyl-tRNA synthetase
PR2021_1280	WEK82202.1	CP119306	111761	113512	1752	1	aspS	aspartyl-tRNA synthetase
PR2021_1520	WEK82226.1	CP119306	127009	127575	567	-1	asm	N6-adenine-specific methylase
PR2021_1550	WEK82229.1	CP119306	128734	129207	474	-1	greA	transcription elongation factor GreA
PR2021_1570	WEK82231.1	CP119306	129894	130421	528	-1	ruvX	Holliday junction resolvase-like protein
PR2021_1580	WEK82232.1	CP119306	130403	133000	2598	-1	alaS	alanyl-tRNA synthetase
PR2021_1590	WEK82233.1	CP119306	133098	133286	189	-1	rpmF	50S ribosomal protein L32
PR2021_1600	WEK82234.1	CP119306	133565	134011	447	-1	trmK	tRNA (adenine22-N1)-methyltransferase
PR2021_1610	WEK82235.1	CP119306	134008	135261	1254	-1	rpoD	RNA polymerase sigma factor RpoD
PR2021_1620	WEK82236.1	CP119306	135347	137242	1896	-1	dnaG	DNA primase
PR2021_1630	WEK82237.1	CP119306	137272	138630	1359	-1	grs	glycyl-tRNA synthetase
PR2021_1640	WEK82238.1	CP119306	138684	139571	888	-1	era	GTP-binding protein Era
PR2021_1650	WEK82239.1	CP119306	139615	140025	411	-1	yqfG	metalloprotease
PR2021_1660	WEK82240.1	CP119306	140132	140305	174	-1	rpsU	30S ribosomal protein S21
PR2021_1690	WEK82243.1	CP119306	143198	144532	1335	-1	tig	trigger factor
PR2021_1760	WEK82250.1	CP119306	151545	152060	516	-1	thiJ	4-methyl-5(B-hydroxyethyl)-thiazole monophosphate biosynthesis enzyme
PR2021_1770	WEK82251.1	CP119306	152400	153251	852	-1	truB	tRNA pseudouridine synthase B
PR2021_1780	WEK82252.1	CP119306	153293	153607	315	-1	trxA	thioredoxin
PR2021_1800	WEK82254.1	CP119306	155525	156550	1026	-1	cbf	CMP-binding factor
PR2021_1850	WEK82259.1	CP119306	160144	161091	948	1	rnhC	ribonuclease HIII
PR2021_1860	WEK82260.1	CP119306	161155	161574	420	1	hit	diadenosine tetraphosphate hydrolase
PR2021_1910	WEK82265.1	CP119306	169454	170488	1035	1	pheS	phenylalanyl-tRNA synthetase subunit alpha
PR2021_1920	WEK82266.1	CP119306	170540	172930	2391	1	pheT	phenylalanyl-tRNA synthetase subunit beta
PR2021_1930	WEK82267.1	CP119306	172945	173862	918	1	engC	ribosome-associated GTPase
PR2021_1940	WEK82268.1	CP119306	173950	175785	1836	1	lepA	GTP-binding protein LepA
PR2021_1950	WEK82269.1	CP119306	175856	177151	1296	1	potA	ABC-type spermidine/putrescine transport system, ATPase component
PR2021_1960	WEK82270.1	CP119306	177158	178006	849	1	potB	ABC-type spermidine/putrescine transport system, permease component I
PR2021_1970	WEK82271.1	CP119306	177990	178790	801	1	potC	ABC-type spermidine/putrescine transport system, permease component II
PR2021_1980	WEK82272.1	CP119306	178783	179991	1209	1	potD	ABC-type spermidine/putrescine transport system, periplasmic protein
PR2021_2110	WEK82285.1	CP119306	190343	191683	1341	-1	hcaD	NADH oxidase H2O2-forming
PR2021_2370	WEK82309.1	CP119306	214082	216007	1926	-1	thrS	threonyl-tRNA synthetase
PR2021_2380	WEK82310.1	CP119306	216076	217446	1371	-1	mnmE	tRNA modification GTPase
PR2021_2410	WEK82313.1	CP119306	220098	221012	915	-1	malG	ABC-type sugar transport system, permease protein
PR2021_2420	WEK82314.1	CP119306	221045	221974	930	-1	malF	ABC-type sugar transport system, permease protein
PR2021_2440	WEK82316.1	CP119306	223116	224510	1395	-1	asnC	asparaginyl-tRNA synthetase
PR2021_2600	WEK82330.1	CP119306	236605	237078	474	1	rplM	50S ribosomal protein L13
PR2021_2610	WEK82331.1	CP119306	237084	237476	393	1	rpsI	30S ribosomal protein S9
PR2021_2620	WEK82332.1	CP119306	237601	238944	1344	1	gltX	glutamyl-tRNA synthetase
PR2021_2630	WEK82333.1	CP119306	239028	240344	1317	1	cysS	cysteinyl-tRNA synthetase
PR2021_2680	WEK82338.1	CP119306	244282	244905	624	1	nusG	transcription antitermination protein
PR2021_2690	WEK82339.1	CP119306	245045	245470	426	1	rplK	50S ribosomal protein L11
PR2021_2700	WEK82340.1	CP119306	245566	246255	690	1	rplA	50S ribosomal protein L1
PR2021_2710	WEK82341.1	CP119306	246324	246809	486	1	rplJ	50S ribosomal protein L10
PR2021_2740	WEK82344.1	CP119306	251122	255444	4323	1	rpoC	DNA-directed RNA polymerase subunit beta'
PR2021_2760	WEK82346.1	CP119306	256052	256522	471	1	rpsG	30S ribosomal protein S7
PR2021_2770	WEK82347.1	CP119306	256550	258616	2067	1	fusA	elongation factor G
PR2021_2780	WEK82348.1	CP119306	258672	259856	1185	1	tufB	elongation factor Tu
PR2021_2820	WEK82352.1	CP119306	263754	264698	945	1	NA	rhodanese-related sulfurtransferase
PR2021_2830	WEK82353.1	CP119306	264960	265268	309	1	rplU	50S ribosomal protein L21
PR2021_2840	WEK82354.1	CP119306	265273	265584	312	1	ysxB	putative ribosomal protein
PR2021_2850	WEK82355.1	CP119306	265601	265894	294	1	rpmA	50S ribosomal protein L27
PR2021_2860	WEK82356.1	CP119306	265926	267185	1260	1	obgE	GTPase ObgE
PR2021_2920	WEK82362.1	CP119306	272501	273106	606	1	rpsD	30S ribosomal protein S4
PR2021_2960	WEK82366.1	CP119306	277918	278148	231	1	acpP	acyl carrier protein
PR2021_2970	WEK82367.1	CP119306	278185	280662	2478	1	leuS	leucyl-tRNA synthetase
PR2021_2980	WEK82368.1	CP119306	280699	281331	633	1	gmk	guanylate kinase
PR2021_2990	WEK82369.1	CP119306	281343	281561	219	1	rpoZ	DNA-directed RNA polymerase subunit omega
PR2021_3020	WEK82372.1	CP119306	283245	283904	660	1	rplC	50S ribosomal protein L3
PR2021_3030	WEK82373.1	CP119306	283897	284526	630	1	rplD	50S ribosomal protein L4
PR2021_3040	WEK82374.1	CP119306	284519	284818	300	1	rplW	50S ribosomal protein L23
PR2021_3050	WEK82375.1	CP119306	284871	285701	831	1	rplB	50S ribosomal protein L2
PR2021_3060	WEK82376.1	CP119306	285719	286000	282	1	rpsS	30S ribosomal protein S19
PR2021_3070	WEK82377.1	CP119306	286021	286440	420	1	rplV	50S ribosomal protein L22
PR2021_3080	WEK82378.1	CP119306	286424	287260	837	1	rpsC	30S ribosomal protein S3
PR2021_3090	WEK82379.1	CP119306	287283	287702	420	1	rplP	50S ribosomal protein L16
PR2021_3110	WEK82381.1	CP119306	288157	288423	267	1	rpsQ	30S ribosomal protein S17
PR2021_3120	WEK82382.1	CP119306	288420	288800	381	1	rplN	50S ribosomal protein L14
PR2021_3130	WEK82383.1	CP119306	288813	289160	348	1	rplX	50S ribosomal protein L24
PR2021_3140	WEK82384.1	CP119306	289176	289721	546	1	rplE	50S ribosomal protein L5
PR2021_3160	WEK82386.1	CP119306	290025	290405	381	1	rpsH	30S ribosomal protein S8
PR2021_3170	WEK82387.1	CP119306	290423	290965	543	1	rplF	50S ribosomal protein L6
PR2021_3180	WEK82388.1	CP119306	290987	291340	354	1	rplR	50S ribosomal protein L18
PR2021_3190	WEK82389.1	CP119306	291337	291873	537	1	rpsE	30S ribosomal protein S5
PR2021_3200	WEK82390.1	CP119306	291870	292064	195	1	rpmD	50S ribosomal protein L30
PR2021_3210	WEK82391.1	CP119306	292068	292514	447	1	rplO	50S ribosomal protein L15
PR2021_3220	WEK82392.1	CP119306	292522	293778	1257	1	secY	preprotein translocase subunit SecY
PR2021_3230	WEK82393.1	CP119306	293842	294591	750	1	map	methionine aminopeptidase
PR2021_3240	WEK82394.1	CP119306	294620	294832	213	1	infA	translation initiation factor IF-1
PR2021_3260	WEK82396.1	CP119306	295002	295406	405	1	rpsM	30S ribosomal protein S13
PR2021_3270	WEK82397.1	CP119306	295410	295799	390	1	rpsK	30S ribosomal protein S11
PR2021_3280	WEK82398.1	CP119306	295815	296774	960	1	rpoA	DNA-directed RNA polymerase subunit alpha
PR2021_3290	WEK82399.1	CP119306	296809	297165	357	1	rplQ	50S ribosomal protein L17
PR2021_3300	WEK82400.1	CP119306	297437	298261	825	1	cbiO	ABC-type cobalt transport system, ATPase component
PR2021_4050	WEK82473.1	CP119306	359289	359549	261	1	rpsT	30S ribosomal protein S20
PR2021_4060	WEK82474.1	CP119306	359791	361065	1275	1	serS	seryl-tRNA synthetase
PR2021_4080	WEK82476.1	CP119306	363426	364334	909	1	rluA	pseudouridylate synthase
PR2021_4090	WEK82477.1	CP119306	364446	366137	1692	1	argS	arginyl-tRNA synthetase
PR2021_4120	WEK82478.1	CP119306	367658	369046	1389	1	tldD	Zn-dependent protease
PR2021_4320	WEK82498.1	CP119306	383122	383736	615	-1	nfnB	nitroreductase
PR2021_4390	WEK82505.1	CP119306	394208	394720	513	1	tsaE	tRNA threonylcarbamoyladenosine biosynthesis protein TsaE
PR2021_4400	WEK82506.1	CP119306	394752	395354	603	1	tsaB	tRNA threonylcarbamoyladenosine biosynthesis protein TsaB
PR2021_4410	WEK82507.1	CP119306	395382	396374	993	1	qri	O-sialoglycoprotein endopeptidase
PR2021_4420	WEK82508.1	CP119306	396458	398086	1629	1	glnS	glutaminyl-tRNA synthetase
PR2021_4510	WEK82517.1	CP119306	403794	404237	444	-1	mscL	large-conductance mechanosensitive channel
PR2021_4850	WEK82551.1	CP119306	438107	438928	822	-1	dnaC	DNA replication protein
PR2021_4860	WEK82552.1	CP119306	438940	440139	1200	-1	dnaB	replication initiation and membrane attachment protein
PR2021_4870	WEK82553.1	CP119306	440175	441005	831	-1	mutM	formamidopyrimidine-DNA glycosylase
PR2021_4890	WEK82555.1	CP119306	441696	443384	1689	-1	rnj	ribonuclease J
PR2021_4900	WEK82556.1	CP119306	443442	445124	1683	-1	rnj	ribonuclease J
PR2021_4930	WEK82559.1	CP119306	446598	447590	993	-1	lplA	lipoate-protein ligase A
PR2021_4940	WEK82560.1	CP119306	447733	448839	1107	-1	dnaJ	molecular chaperone DnaJ
PR2021_4950	WEK82561.1	CP119306	448940	450766	1827	-1	dnaK	molecular chaperone DnaK
PR2021_4960	WEK82562.1	CP119306	450750	451481	732	-1	grpE	molecular chaperone GrpE (heat shock protein)
PR2021_5000	WEK82566.1	CP119306	456931	457272	342	-1	acpS	holo-[acyl-carrier-protein] synthase
PR2021_5010	WEK82567.1	CP119306	457294	459291	1998	-1	lig	NAD-dependent DNA ligase
PR2021_5020	WEK82568.1	CP119306	459449	459901	453	-1	smpB	SsrA-binding protein
PR2021_5030	WEK82569.1	CP119306	460070	460600	531	-1	ppa	inorganic pyrophosphatase
PR2021_5060	WEK82571.1	CP119306	468716	470341	1626	-1	yidC	preprotein translocase subunit YidC
PR2021_5070	WEK82572.1	CP119306	470371	470706	336	-1	rnpA	ribonuclease P
PR2021_5110	WEK82576.1	CP119306	472879	473568	690	-1	rplT	50S ribosomal protein L20
PR2021_5120	WEK82577.1	CP119306	473606	473794	189	-1	rpmI	50S ribosomal protein L35
PR2021_5130	WEK82578.1	CP119306	473831	474172	342	-1	infC	translation initiation factor IF-3
PR2021_5350	WEK82600.1	CP119306	489726	491453	1728	1	srmB	superfamily II DNA/RNA helicase
PR2021_5630	WEK82628.1	CP119306	522295	522543	249	1	rpsP	30S ribosomal protein S16
PR2021_5640	WEK82629.1	CP119306	522623	523375	753	1	trmD	tRNA (guanine-N(1)-)-methyltransferase
PR2021_5650	WEK82630.1	CP119306	523412	523765	354	1	rplS	50S ribosomal protein L19
PR2021_5660	WEK82631.1	CP119306	523897	525144	1248	1	tyrS	tyrosyl-tRNA synthetase
PR2021_5810	WEK82646.1	CP119306	535259	537991	2733	-1	mgtA	cation transport ATPase
PR2021_5820	WEK82647.1	CP119306	538153	539427	1275	-1	tlyC	hymolysin-related protein
PR2021_5880	WEK82653.1	CP119306	546793	547137	345	-1	rbfA	ribosome-binding factor A
PR2021_5890	WEK82654.1	CP119306	547143	548948	1806	-1	infB	translation initiation factor IF-2
PR2021_5910	WEK82656.1	CP119306	549272	550339	1068	-1	nusA	transcription elongation factor NusA
PR2021_5920	WEK82657.1	CP119306	550704	552401	1698	-1	NA	dihydroxyacetone/glyceraldehyde kinase
PR2021_5980	WEK82663.1	CP119306	558825	559664	840	1	rpsB	30S ribosomal protein S2
PR2021_5990	WEK82664.1	CP119306	559813	560670	858	1	tsf	elongation factor Ts
PR2021_6000	WEK82665.1	CP119306	560731	561447	717	1	pyrH	uridylate kinase
PR2021_6010	WEK82666.1	CP119306	561449	562003	555	1	frr	ribosome recycling factor
PR2021_6030	WEK82668.1	CP119306	563152	563340	189	1	rpmB	50S ribosomal protein L28
PR2021_6060	WEK82671.1	CP119306	565565	566326	762	-1	tatD	Mg-dependent DNase
PR2021_6380	WEK82703.1	CP119306	595113	595466	354	-1	NA	transcriptional regulator
PR2021_6510	WEK82716.1	CP119306	604088	605065	978	-1	gpsA	glycerol-3-phosphate dehydrogenase
PR2021_6520	WEK82717.1	CP119306	605062	606381	1320	-1	engA	GTP-binding protein EngA
PR2021_6610	WEK82726.1	CP119306	615106	615984	879	-1	polA	DNA polymerase I
PR2021_6620	WEK82727.1	CP119306	616042	617406	1365	-1	ffh	signal recognition particle, subunit FFH/SRP54
PR2021_6630	WEK82728.1	CP119306	617553	618581	1029	-1	ftsY	signal recognition particle-docking protein
PR2021_6640	WEK82729.1	CP119306	618770	620749	1980	-1	topA	DNA topoisomerase I
PR2021_6650	WEK82730.1	CP119306	620775	621626	852	-1	rbgA	ribosomal biogenesis GTPase
PR2021_6660	WEK82731.1	CP119306	621679	622437	759	-1	NA	hypothetical protein
PR2021_6670	WEK82732.1	CP119306	622532	623788	1257	-1	mesJ	cell cycle protein MesJ
PR2021_6690	WEK82734.1	CP119306	624483	627221	2739	-1	dnaE	DNA polymerase III subunit alpha (DnaE)
PR2021_6710	WEK82736.1	CP119306	627755	629257	1503	-1	lysU	lysyl-tRNA synthetase
PR2021_6720	WEK82737.1	CP119306	630148	632310	2163	-1	pnp	polynucleotide phosphorylase/polyadenylase
PR2021_6740	WEK82738.1	CP119306	637986	638549	564	-1	pth	peptidyl-tRNA hydrolase
PR2021_6770	WEK82741.1	CP119306	642415	645000	2586	-1	valS	valyl-tRNA synthetase
PR2021_6780	WEK82742.1	CP119306	645097	645684	588	-1	engB	ribosome biogenesis GTP-binding protein YsxC
PR2021_6810	WEK82743.1	CP119306	648214	649236	1023	1	plsX	glycerol-3-phosphate acyltransferase PlsX
PR2021_6820	WEK82744.1	CP119306	649256	649942	687	1	rnc	ribonuclease III
PR2021_6830	WEK82745.1	CP119306	649935	650552	618	1	dnaD	DNA replication protein
PR2021_6850	WEK82747.1	CP119306	651258	652889	1632	-1	pyrG	CTP synthetase
PR2021_6900	WEK82752.1	CP119306	655504	657243	1740	-1	dnaX	DNA polymerase III subunits gamma and tau
PR2021_7120	WEK82774.1	CP119306	684481	686211	1731	-1	evbG	multidrug resistance ABC transporter ATP-binding and permease protein
PR2021_7250	WEK82787.1	CP119306	698716	699735	1020	-1	NA	tryptophan--tRNA ligase
PR2021_7280	WEK82790.1	CP119306	702542	705064	2523	1	NA	ribonucleotide-diphosphate reductase subunit alpha

## Sheet: TableS5B_GCA_041984945.1
Locus Tag	Protein ID	Contig	Start	End	Length	Strand	Gene	Product
WJU30_00003	MFB5029473.1	JBFNXY010000001	788	1354	567	-1	rsmD	Ribosomal RNA small subunit methyltransferase D
WJU30_00006	MFB5029476.1	JBFNXY010000001	2509	2982	474	-1	greA	Transcription elongation factor GreA
WJU30_00008	MFB5029478.1	JBFNXY010000001	3629	4168	540	-1	yqgF	putative pre-16S rRNA nuclease
WJU30_00009	MFB5029479.1	JBFNXY010000001	4150	6747	2598	-1	alaS	Alanine--tRNA ligase
WJU30_00010	MFB5029480.1	JBFNXY010000001	6845	7033	189	-1	rpmF	50S ribosomal protein L32
WJU30_00012	MFB5029481.1	JBFNXY010000001	7313	7759	447	-1	NA	hypothetical protein
WJU30_00013	MFB5029482.1	JBFNXY010000001	7756	8673	918	-1	sigA	RNA polymerase sigma factor SigA
WJU30_00015	MFB5029484.1	JBFNXY010000001	8940	10835	1896	-1	dnaG_1	DNA primase
WJU30_00016	MFB5029485.1	JBFNXY010000001	10865	12250	1386	-1	glyQS	Glycine--tRNA ligase
WJU30_00017	MFB5029486.1	JBFNXY010000001	12277	13164	888	-1	era	GTPase Era
WJU30_00018	MFB5029487.1	JBFNXY010000001	13208	13492	285	-1	ybeY	Endoribonuclease YbeY
WJU30_00020	MFB5029489.1	JBFNXY010000001	13727	13900	174	-1	rpsU	30S ribosomal protein S21
WJU30_00023	MFB5029492.1	JBFNXY010000001	16793	18127	1335	-1	tig	Trigger factor
WJU30_00031	MFB5029499.1	JBFNXY010000001	25141	25656	516	-1	yajL	Protein/nucleic acid deglycase 3
WJU30_00032	MFB5029500.1	JBFNXY010000001	25994	26845	852	-1	truB	tRNA pseudouridine synthase B
WJU30_00033	MFB5029501.1	JBFNXY010000001	26887	27201	315	-1	trxA	Thioredoxin
WJU30_00035	MFB5029503.1	JBFNXY010000001	29116	31098	1983	-1	cca	CCA-adding enzyme
WJU30_00038	MFB5029506.1	JBFNXY010000002	721	3243	2523	1	nrdE	Ribonucleoside-diphosphate reductase subunit alpha
WJU30_00041	MFB5029509.1	JBFNXY010000002	5939	7189	1251	1	glyA	Serine hydroxymethyltransferase
WJU30_00043	MFB5029511.1	JBFNXY010000002	7585	8163	579	1	tdk	Thymidine kinase
WJU30_00044	MFB5029512.1	JBFNXY010000002	8239	8670	432	1	tadA	tRNA-specific adenosine deaminase
WJU30_00046	MFB5029514.1	JBFNXY010000002	9517	11373	1857	1	mnmG	tRNA uridine 5-carboxymethylaminomethyl modification enzyme MnmG
WJU30_00049	MFB5029517.1	JBFNXY010000002	17125	17706	582	1	pduL	Phosphate propanoyltransferase
WJU30_00050	MFB5029518.1	JBFNXY010000002	17851	19155	1305	1	NA	hypothetical protein
WJU30_00051	MFB5029519.1	JBFNXY010000002	19152	19967	816	1	rsmA	Ribosomal RNA small subunit methyltransferase A
WJU30_00053	MFB5029521.1	JBFNXY010000002	20542	22563	2022	1	zosA	Zinc-transporting ATPase
WJU30_00075	MFB5029542.1	JBFNXY010000002	50252	51592	1341	1	nox	NADH oxidase
WJU30_00117	MFB5029580.1	JBFNXY010000010	2628	3101	474	1	rplM	50S ribosomal protein L13
WJU30_00118	MFB5029581.1	JBFNXY010000010	3107	3499	393	1	rpsI	30S ribosomal protein S9
WJU30_00119	MFB5029582.1	JBFNXY010000010	3623	4966	1344	1	gltX	Glutamate--tRNA ligase
WJU30_00120	MFB5029583.1	JBFNXY010000010	5051	6367	1317	1	cysS	Cysteine--tRNA ligase
WJU30_00125	MFB5029588.1	JBFNXY010000010	10306	10929	624	1	nusG	Transcription termination/antitermination protein NusG
WJU30_00126	MFB5029589.1	JBFNXY010000010	11069	11494	426	1	rplK	50S ribosomal protein L11
WJU30_00127	MFB5029590.1	JBFNXY010000010	11591	12280	690	1	rplA	50S ribosomal protein L1
WJU30_00128	MFB5029591.1	JBFNXY010000010	12349	12834	486	1	rplJ	50S ribosomal protein L10
WJU30_00131	MFB5029594.1	JBFNXY010000010	17148	21470	4323	1	rpoC	DNA-directed RNA polymerase subunit beta'
WJU30_00133	MFB5029596.1	JBFNXY010000010	22078	22548	471	1	rpsG	30S ribosomal protein S7
WJU30_00134	MFB5029597.1	JBFNXY010000010	22576	24642	2067	1	fusA	Elongation factor G
WJU30_00135	MFB5029598.1	JBFNXY010000010	24698	25882	1185	1	tuf	Elongation factor Tu
WJU30_00147	MFB5029610.1	JBFNXY010000012	5721	6929	1209	-1	NA	hypothetical protein
WJU30_00148	MFB5029611.1	JBFNXY010000012	6922	7728	807	-1	ydcV	Inner membrane ABC transporter permease protein YdcV
WJU30_00149	MFB5029612.1	JBFNXY010000012	7706	8554	849	-1	potB	Spermidine/putrescine transport system permease protein PotB
WJU30_00150	MFB5029613.1	JBFNXY010000012	8561	9856	1296	-1	btuD_2	Vitamin B12 import ATP-binding protein BtuD
WJU30_00151	MFB5029614.1	JBFNXY010000012	9926	11749	1824	-1	lepA	Elongation factor 4
WJU30_00152	MFB5029615.1	JBFNXY010000012	11849	12766	918	-1	rsgA	Small ribosomal subunit biogenesis GTPase RsgA
WJU30_00153	MFB5029616.1	JBFNXY010000012	12781	15171	2391	-1	pheT	Phenylalanine--tRNA ligase beta subunit
WJU30_00154	MFB5029617.1	JBFNXY010000012	15223	16257	1035	-1	pheS	Phenylalanine--tRNA ligase alpha subunit
WJU30_00158	MFB5029621.1	JBFNXY010000012	24155	24574	420	-1	hit	Protein hit
WJU30_00159	MFB5029622.1	JBFNXY010000012	24638	25585	948	-1	rnhC	Ribonuclease HIII
WJU30_00165	MFB5029628.1	JBFNXY010000013	3523	4284	762	-1	ycfH	putative metal-dependent hydrolase YcfH
WJU30_00191	MFB5029654.1	JBFNXY010000016	31	2613	2583	1	valS	Valine--tRNA ligase
WJU30_00194	MFB5029657.1	JBFNXY010000016	6427	7044	618	1	pth	Peptidyl-tRNA hydrolase
WJU30_00197	MFB5029660.1	JBFNXY010000017	1977	2420	444	-1	mscL	Large-conductance mechanosensitive channel
WJU30_00218	MFB5029677.1	JBFNXY010000017	16564	17958	1395	1	asnS	Asparagine--tRNA ligase
WJU30_00220	MFB5029679.1	JBFNXY010000017	19100	20029	930	1	NA	hypothetical protein
WJU30_00221	MFB5029680.1	JBFNXY010000017	20059	20973	915	1	araQ	L-arabinose transport system permease protein AraQ
WJU30_00224	MFB5029683.1	JBFNXY010000017	23580	24950	1371	1	mnmE	tRNA modification GTPase MnmE
WJU30_00225	MFB5029684.1	JBFNXY010000017	25018	26943	1926	1	thrS	Threonine--tRNA ligase
WJU30_00231	MFB5029690.1	JBFNXY010000018	5698	6537	840	1	rpsB	30S ribosomal protein S2
WJU30_00232	MFB5029691.1	JBFNXY010000018	6686	7546	861	1	tsf	Elongation factor Ts
WJU30_00233	MFB5029692.1	JBFNXY010000018	7607	8323	717	1	pyrH	Uridylate kinase
WJU30_00234	MFB5029693.1	JBFNXY010000018	8325	8879	555	1	frr	Ribosome-recycling factor
WJU30_00236	MFB5029695.1	JBFNXY010000018	9958	10212	255	1	NA	hypothetical protein
WJU30_00241	MFB5029700.1	JBFNXY010000020	10	1641	1632	-1	pyrG	CTP synthase
WJU30_00246	MFB5029705.1	JBFNXY010000020	4245	5993	1749	-1	ruvB_1	Holliday junction ATP-dependent DNA helicase RuvB
WJU30_00253	MFB5029711.1	JBFNXY010000021	3019	5526	2508	1	secA	Protein translocase subunit SecA
WJU30_00254	MFB5029712.1	JBFNXY010000021	6755	7855	1101	1	prfB	Peptide chain release factor 2
WJU30_00262	MFB5029720.1	JBFNXY010000022	10412	12139	1728	-1	cshA	DEAD-box ATP-dependent RNA helicase CshA
WJU30_00268	MFB5029726.1	JBFNXY010000022	19950	20303	354	-1	darA	Cyclic di-AMP receptor A
WJU30_00280	MFB5029737.1	JBFNXY010000022	28914	29891	978	-1	gpsA	Glycerol-3-phosphate dehydrogenase [NAD(P)+]
WJU30_00281	MFB5029738.1	JBFNXY010000022	29888	31207	1320	-1	der	GTPase Der
WJU30_00292	MFB5029749.1	JBFNXY010000022	39921	40799	879	-1	polA	DNA polymerase I
WJU30_00293	MFB5029750.1	JBFNXY010000022	40857	42221	1365	-1	ffh	Signal recognition particle protein
WJU30_00295	MFB5029752.1	JBFNXY010000022	42368	43396	1029	-1	ftsY	Signal recognition particle receptor FtsY
WJU30_00297	MFB5029754.1	JBFNXY010000022	44074	44949	876	-1	topA_2	DNA topoisomerase 1
WJU30_00299	MFB5029756.1	JBFNXY010000022	45589	46440	852	-1	rbgA	Ribosome biogenesis GTPase A
WJU30_00300	MFB5029757.1	JBFNXY010000022	46493	47251	759	-1	NA	hypothetical protein
WJU30_00301	MFB5029758.1	JBFNXY010000022	47346	48602	1257	-1	tilS	tRNA(Ile)-lysidine synthase
WJU30_00303	MFB5029760.1	JBFNXY010000022	49299	52037	2739	-1	dnaE	DNA polymerase III subunit alpha
WJU30_00305	MFB5029762.1	JBFNXY010000022	52571	53941	1371	-1	lysS	Lysine--tRNA ligase
WJU30_00306	MFB5029763.1	JBFNXY010000022	54874	57036	2163	-1	pnp	Polyribonucleotide nucleotidyltransferase
WJU30_00317	MFB5029772.1	JBFNXY010000025	209	1228	1020	1	trpS	Tryptophan--tRNA ligase
WJU30_00331	MFB5029786.1	JBFNXY010000025	13666	15396	1731	1	NA	putative ABC transporter ATP-binding protein
WJU30_00351	MFB5029806.1	JBFNXY010000027	1614	3002	1389	-1	tldD	Metalloprotease TldD
WJU30_00353	MFB5029808.1	JBFNXY010000027	4532	6223	1692	-1	argS	Arginine--tRNA ligase
WJU30_00354	MFB5029809.1	JBFNXY010000027	6335	7243	909	-1	rluD	Ribosomal large subunit pseudouridine synthase D
WJU30_00356	MFB5029811.1	JBFNXY010000027	9603	10877	1275	-1	serS	Serine--tRNA ligase
WJU30_00357	MFB5029812.1	JBFNXY010000027	11127	11387	261	-1	rpsT	30S ribosomal protein S20
WJU30_00358	MFB5029813.1	JBFNXY010000028	410	1609	1200	-1	dnaB_2	Replication initiation and membrane attachment protein
WJU30_00359	MFB5029814.1	JBFNXY010000028	1645	2475	831	-1	mutM	Formamidopyrimidine-DNA glycosylase
WJU30_00361	MFB5029816.1	JBFNXY010000028	3166	4854	1689	-1	rnjA	Ribonuclease J1
WJU30_00362	MFB5029817.1	JBFNXY010000028	4912	6594	1683	-1	rnj2	Ribonuclease J 2
WJU30_00365	MFB5029820.1	JBFNXY010000028	8068	9060	993	-1	lplJ	Lipoate-protein ligase LplJ
WJU30_00366	MFB5029821.1	JBFNXY010000028	9203	10309	1107	-1	dnaJ	Chaperone protein DnaJ
WJU30_00367	MFB5029822.1	JBFNXY010000028	10409	12256	1848	-1	dnaK	Chaperone protein DnaK
WJU30_00368	MFB5029823.1	JBFNXY010000028	12219	12950	732	-1	grpE	Protein GrpE
WJU30_00372	MFB5029827.1	JBFNXY010000028	18398	18739	342	-1	acpS	Holo-[acyl-carrier-protein] synthase
WJU30_00373	MFB5029828.1	JBFNXY010000028	18761	20758	1998	-1	ligA	DNA ligase
WJU30_00374	MFB5029829.1	JBFNXY010000028	20917	21369	453	-1	smpB	SsrA-binding protein
WJU30_00375	MFB5029830.1	JBFNXY010000028	21544	22074	531	-1	ppa	Inorganic pyrophosphatase
WJU30_00387	MFB5029833.1	JBFNXY010000030	35	841	807	1	NA	hypothetical protein
WJU30_00390	MFB5029836.1	JBFNXY010000031	2327	3607	1281	1	hisS	Histidine--tRNA ligase
WJU30_00391	MFB5029837.1	JBFNXY010000031	3591	5333	1743	1	aspS	Aspartate--tRNA ligase
WJU30_00395	MFB5029841.1	JBFNXY010000032	2169	2417	249	1	rpsP	30S ribosomal protein S16
WJU30_00396	MFB5029842.1	JBFNXY010000032	2497	3249	753	1	trmD	tRNA (guanine-N(1)-)-methyltransferase
WJU30_00397	MFB5029843.1	JBFNXY010000032	3286	3639	354	1	rplS	50S ribosomal protein L19
WJU30_00398	MFB5029844.1	JBFNXY010000032	3771	5018	1248	1	tyrS	Tyrosine--tRNA ligase
WJU30_00424	MFB5029870.1	JBFNXY010000036	8662	9363	702	1	NA	hypothetical protein
WJU30_00425	MFB5029871.1	JBFNXY010000037	115	702	588	-1	engB	putative GTP-binding protein EngB
WJU30_00427	MFB5029873.1	JBFNXY010000037	3232	4254	1023	1	plsX	Phosphate acyltransferase
WJU30_00428	MFB5029874.1	JBFNXY010000037	4274	4960	687	1	rnc	Ribonuclease 3
WJU30_00429	MFB5029875.1	JBFNXY010000037	4953	5570	618	1	NA	hypothetical protein
WJU30_00459	MFB5029905.1	JBFNXY010000041	14703	15527	825	-1	ecfA1	Energy-coupling factor transporter ATP-binding protein EcfA1
WJU30_00460	MFB5029906.1	JBFNXY010000041	15799	16155	357	-1	rplQ	50S ribosomal protein L17
WJU30_00461	MFB5029907.1	JBFNXY010000041	16190	17149	960	-1	rpoA	DNA-directed RNA polymerase subunit alpha
WJU30_00462	MFB5029908.1	JBFNXY010000041	17165	17554	390	-1	rpsK	30S ribosomal protein S11
WJU30_00463	MFB5029909.1	JBFNXY010000041	17561	17962	402	-1	rpsM	30S ribosomal protein S13
WJU30_00465	MFB5029911.1	JBFNXY010000041	18132	18344	213	-1	infA	Translation initiation factor IF-1
WJU30_00466	MFB5029912.1	JBFNXY010000041	18373	19122	750	-1	map	Methionine aminopeptidase 1
WJU30_00467	MFB5029913.1	JBFNXY010000041	19186	20442	1257	-1	secY	Protein translocase subunit SecY
WJU30_00468	MFB5029914.1	JBFNXY010000041	20450	20896	447	-1	rplO	50S ribosomal protein L15
WJU30_00469	MFB5029915.1	JBFNXY010000041	20900	21094	195	-1	rpmD	50S ribosomal protein L30
WJU30_00470	MFB5029916.1	JBFNXY010000041	21091	21612	522	-1	rpsE	30S ribosomal protein S5
WJU30_00471	MFB5029917.1	JBFNXY010000041	21624	21977	354	-1	rplR	50S ribosomal protein L18
WJU30_00472	MFB5029918.1	JBFNXY010000041	21999	22541	543	-1	rplF	50S ribosomal protein L6
WJU30_00473	MFB5029919.1	JBFNXY010000041	22559	22939	381	-1	rpsH	30S ribosomal protein S8
WJU30_00475	MFB5029921.1	JBFNXY010000041	23243	23788	546	-1	rplE	50S ribosomal protein L5
WJU30_00476	MFB5029922.1	JBFNXY010000041	23804	24151	348	-1	rplX	50S ribosomal protein L24
WJU30_00477	MFB5029923.1	JBFNXY010000041	24162	24542	381	-1	rplN	50S ribosomal protein L14
WJU30_00478	MFB5029924.1	JBFNXY010000041	24539	24805	267	-1	rpsQ	30S ribosomal protein S17
WJU30_00481	MFB5029927.1	JBFNXY010000041	25281	25700	420	-1	rplP	50S ribosomal protein L16
WJU30_00482	MFB5029928.1	JBFNXY010000041	25723	26559	837	-1	NA	hypothetical protein
WJU30_00483	MFB5029929.1	JBFNXY010000041	26543	26962	420	-1	NA	hypothetical protein
WJU30_00484	MFB5029930.1	JBFNXY010000041	26983	27264	282	-1	rpsS	30S ribosomal protein S19
WJU30_00485	MFB5029931.1	JBFNXY010000041	27282	28112	831	-1	rplB	50S ribosomal protein L2
WJU30_00486	MFB5029932.1	JBFNXY010000041	28165	28464	300	-1	rplW	50S ribosomal protein L23
WJU30_00487	MFB5029933.1	JBFNXY010000041	28457	29086	630	-1	rplD	50S ribosomal protein L4
WJU30_00488	MFB5029934.1	JBFNXY010000041	29079	29738	660	-1	rplC	50S ribosomal protein L3
WJU30_00491	MFB5029937.1	JBFNXY010000041	31422	31640	219	-1	NA	hypothetical protein
WJU30_00492	MFB5029938.1	JBFNXY010000041	31652	32293	642	-1	gmk	Guanylate kinase
WJU30_00493	MFB5029939.1	JBFNXY010000041	32321	34798	2478	-1	leuS	Leucine--tRNA ligase
WJU30_00494	MFB5029940.1	JBFNXY010000041	34835	35065	231	-1	acpP	Acyl carrier protein
WJU30_00498	MFB5029944.1	JBFNXY010000041	39835	40440	606	-1	rpsD	30S ribosomal protein S4
WJU30_00505	MFB5029951.1	JBFNXY010000041	45754	47013	1260	-1	obg	GTPase Obg
WJU30_00506	MFB5029952.1	JBFNXY010000041	47045	47338	294	-1	rpmA	50S ribosomal protein L27
WJU30_00507	MFB5029953.1	JBFNXY010000041	47360	47668	309	-1	NA	hypothetical protein
WJU30_00508	MFB5029954.1	JBFNXY010000041	47673	47981	309	-1	rplU	50S ribosomal protein L21
WJU30_00509	MFB5029955.1	JBFNXY010000041	48242	49186	945	-1	NA	hypothetical protein
WJU30_00513	MFB5029959.1	JBFNXY010000042	2022	2528	507	1	NA	hypothetical protein
WJU30_00514	MFB5029960.1	JBFNXY010000042	2560	3162	603	1	NA	hypothetical protein
WJU30_00515	MFB5029961.1	JBFNXY010000042	3190	4182	993	1	tsaD	tRNA N6-adenosine threonylcarbamoyltransferase
WJU30_00516	MFB5029962.1	JBFNXY010000042	4266	5894	1629	1	glnS	Glutamine--tRNA ligase
WJU30_00526	MFB5029972.1	JBFNXY010000043	4185	4526	342	1	infC	Translation initiation factor IF-3
WJU30_00527	MFB5029973.1	JBFNXY010000043	4563	4751	189	1	rpmI	50S ribosomal protein L35
WJU30_00528	MFB5029974.1	JBFNXY010000043	4789	5478	690	1	NA	hypothetical protein
WJU30_00532	MFB5029978.1	JBFNXY010000043	7578	7913	336	1	rnpA	Ribonuclease P protein component
WJU30_00533	MFB5029979.1	JBFNXY010000043	7943	9565	1623	1	yidC	Membrane protein insertase YidC
WJU30_00541	MFB5029986.1	JBFNXY010000046	951	3686	2736	-1	NA	Calcium-transporting ATPase 1
WJU30_00542	MFB5029987.1	JBFNXY010000046	3833	5095	1263	-1	NA	hypothetical protein
WJU30_00560	MFB5030003.1	JBFNXY010000049	751	2448	1698	1	NA	hypothetical protein
WJU30_00562	MFB5030004.1	JBFNXY010000049	2813	3880	1068	1	nusA	Transcription termination/antitermination protein NusA
WJU30_00564	MFB5030006.1	JBFNXY010000049	4204	6009	1806	1	infB	Translation initiation factor IF-2
WJU30_00565	MFB5030007.1	JBFNXY010000049	6015	6359	345	1	rbfA	Ribosome-binding factor A

## Sheet: TableS5C_GCA_001277135.1
Locus Tag	Protein ID	Contig	Start	End	Length	Strand	Gene	Product
CPX_001233	KOR75675.1	LHCF01000001	3560	3904	345	-1	rbfA	Ribosome-binding factor A
CPX_001234	KOR75676.1	LHCF01000001	3910	5715	1806	-1	infB	Translation initiation factor 2
CPX_001236	KOR75678.1	LHCF01000001	6039	7106	1068	-1	nusA	Transcription elongation protein nusA
CPX_001237	KOR75679.1	LHCF01000001	7470	9167	1698	-1	NA	hypothetical protein
CPX_001242	KOR75684.1	LHCF01000001	15573	16412	840	1	rpsB	30S ribosomal protein S2
CPX_001243	KOR75685.1	LHCF01000001	16563	17420	858	1	tsf	Elongation factor Ts
CPX_001244	KOR75686.1	LHCF01000001	17481	18197	717	1	pyrH	uridylate kinase
CPX_001245	KOR75687.1	LHCF01000001	18199	18753	555	1	frr	ribosome recycling factor
CPX_001247	KOR75689.1	LHCF01000001	19906	20094	189	1	rpmB	50S ribosomal protein L28
CPX_001250	KOR75692.1	LHCF01000001	22245	22928	684	-1	tatD	Mg-dependent DNase
CPX_001285	KOR75725.1	LHCF01000001	56499	56822	324	-1	NA	hypothetical protein
CPX_001296	KOR75734.1	LHCF01000001	65530	66507	978	-1	gpsA	Glycerol-3-phosphate dehydrogenase
CPX_001297	KOR75735.1	LHCF01000001	66504	67823	1320	-1	engA	GTP-binding protein EngA
CPX_001307	KOR75745.1	LHCF01000001	76573	77439	867	-1	polA	DNA polymerase I
CPX_001308	KOR75746.1	LHCF01000001	77497	78861	1365	-1	ffh	Signal recognition particle GTPase
CPX_001309	KOR75747.1	LHCF01000001	79008	79934	927	-1	ftsY	Cell division protein ftsY-like protein
CPX_001310	KOR75748.1	LHCF01000001	80394	82055	1662	-1	topA	Topoisomerase IA
CPX_001311	KOR75749.1	LHCF01000001	82081	82932	852	-1	NA	ribosome biogenisis GTP-binding protein YlqF/GTPase
CPX_001312	KOR75750.1	LHCF01000001	82985	83512	528	-1	NA	hypothetical protein
CPX_001314	KOR75752.1	LHCF01000001	83837	85099	1263	-1	NA	hypothetical protein
CPX_001316	KOR75754.1	LHCF01000001	85789	88527	2739	-1	polC1	DNA polymerase III subunit alpha
CPX_001318	KOR75756.1	LHCF01000001	89060	90562	1503	-1	lysU	lysyl-tRNA synthetase class II
CPX_001319	KOR75757.1	LHCF01000001	91452	93614	2163	-1	pnp	Polyribonucleotide nucleotidyltransferase
CPX_001321	KOR75625.1	LHCF01000002	760	2019	1260	-1	obgE	GTPase ObgE
CPX_001322	KOR75626.1	LHCF01000002	2051	2344	294	-1	rpmA	50S ribosomal protein L27
CPX_001323	KOR75627.1	LHCF01000002	2361	2672	312	-1	NA	putative ribosomal protein
CPX_001324	KOR75628.1	LHCF01000002	2677	2985	309	-1	rplU	50S ribosomal protein L21
CPX_001325	KOR75629.1	LHCF01000002	3247	4191	945	-1	NA	hypothetical protein
CPX_001330	KOR75634.1	LHCF01000002	8092	9276	1185	-1	tufB	translation elongation factor EF-Tu
CPX_001331	KOR75635.1	LHCF01000002	9332	11398	2067	-1	fusA	Elongation factor G
CPX_001332	KOR75636.1	LHCF01000002	11426	11896	471	-1	rpsG	30S ribosomal protein S7
CPX_001335	KOR75637.1	LHCF01000002	12502	16824	4323	-1	rpoC	DNA-directed RNA polymerase subunit beta'
CPX_001339	KOR75639.1	LHCF01000002	21135	21515	381	-1	rplJ	50S ribosomal protein L10
CPX_001340	KOR75640.1	LHCF01000002	21689	22351	663	-1	rplA	50S ribosomal protein L1
CPX_001341	KOR75641.1	LHCF01000002	22650	22901	252	-1	rplK	LSU ribosomal protein L11P
CPX_001342	KOR75642.1	LHCF01000002	23041	23664	624	-1	nusG	transcription antiterminator
CPX_001346	KOR75646.1	LHCF01000002	27602	28918	1317	-1	cysS	Cysteinyl-tRNA synthetase
CPX_001347	KOR75647.1	LHCF01000002	29018	30346	1329	-1	gltX	Glutamyl-tRNA synthetase
CPX_001348	KOR75648.1	LHCF01000002	30470	30868	399	-1	rpsI	ribosomal protein S9
CPX_001349	KOR75649.1	LHCF01000002	30868	31341	474	-1	rplM	50S ribosomal protein L13
CPX_001355	KOR75653.1	LHCF01000002	35252	36646	1395	1	asnS	Asparaginyl-tRNA synthetase
CPX_001357	KOR75655.1	LHCF01000002	37788	38753	966	1	malF	maltose transport system permease protein MalF
CPX_001358	KOR75656.1	LHCF01000002	38746	39660	915	1	malG	ABC-type sugar transport system, permease component II
CPX_001362	KOR75660.1	LHCF01000002	42294	43664	1371	1	thdF	tRNA modification GTPase
CPX_001363	KOR75661.1	LHCF01000002	43732	45657	1926	1	thrS	threonyl-tRNA synthetase
CPX_001366	KOR75664.1	LHCF01000002	49619	52126	2508	1	secA	Preprotein translocase secA subunit
CPX_001367	KOR75665.1	LHCF01000002	53535	54635	1101	1	prfB	Peptide chain release factor 2
CPX_001373	KOR75669.1	LHCF01000002	60783	62072	1290	1	hisS	Histidyl-tRNA synthetase
CPX_001374	KOR75670.1	LHCF01000002	62047	63798	1752	1	aspS	aspartyl-tRNA synthetase
CPX_001383	KOR75593.1	LHCF01000003	4985	6232	1248	-1	tyrS	tyrosyl-tRNA synthetase
CPX_001384	KOR75594.1	LHCF01000003	6342	6716	375	-1	rplS	50S ribosomal protein L19
CPX_001385	KOR75595.1	LHCF01000003	6753	7322	570	-1	trmD	tRNA (guanine-N(1)-)-methyltransferase
CPX_001386	KOR75596.1	LHCF01000003	7584	7832	249	-1	rpsP	30S ribosomal protein S16
CPX_001398	KOR75608.1	LHCF01000003	29003	30730	1728	-1	srmB	superfamily II DNA and RNA helicase
CPX_001423	KOR75548.1	LHCF01000004	4895	5461	567	-1	NA	N6-adenine-specific methylase
CPX_001426	KOR75551.1	LHCF01000004	6616	7089	474	-1	greA	transcription elongation factor GreA
CPX_001429	KOR75554.1	LHCF01000004	7787	8296	510	-1	NA	Hollyday junction resolvase
CPX_001430	KOR75555.1	LHCF01000004	8287	10884	2598	-1	alaS	Alanyl-tRNA synthetase
CPX_001431	KOR75556.1	LHCF01000004	10939	11169	231	-1	rpmF	50S ribosomal protein L32
CPX_001432	KOR75557.1	LHCF01000004	11448	11891	444	-1	NA	hypothetical protein
CPX_001433	KOR75558.1	LHCF01000004	11891	13144	1254	-1	rpoD	RNA polymerase sigma factor
CPX_001434	KOR75559.1	LHCF01000004	13230	15125	1896	-1	dnaG	DNA primase
CPX_001435	KOR75560.1	LHCF01000004	15155	16513	1359	-1	glyS	Glycyl-tRNA synthetase
CPX_001436	KOR75561.1	LHCF01000004	16566	17453	888	-1	era	GTP-binding protein
CPX_001437	KOR75562.1	LHCF01000004	17497	17781	285	-1	NA	hypothetical protein
CPX_001438	KOR75563.1	LHCF01000004	17993	18184	192	-1	rpsU	30S ribosomal protein S21
CPX_001441	KOR75566.1	LHCF01000004	21077	22363	1287	-1	tig	FKBP-type peptidyl-prolyl cis-trans isomerase
CPX_001450	KOR75573.1	LHCF01000004	29418	29933	516	-1	thiJ	4-methyl-5(B-hydroxyethyl)-thiazole monophosphate biosynthesis enzyme
CPX_001451	KOR75574.1	LHCF01000004	30269	31120	852	-1	truB	tRNA pseudouridine synthase B
CPX_001452	KOR75575.1	LHCF01000004	31162	31476	315	-1	trx	Thioredoxin
CPX_001454	KOR75577.1	LHCF01000004	33389	34411	1023	-1	cbf	CMP-binding factor
CPX_001460	KOR75583.1	LHCF01000004	38002	38949	948	1	rnhC	ribonuclease HIII
CPX_001461	KOR75584.1	LHCF01000004	39013	39432	420	1	hit	Protein hit
CPX_001466	KOR75507.1	LHCF01000005	924	1904	981	1	trpS	Tryptophanyl-tRNA synthetase
CPX_001476	KOR75517.1	LHCF01000005	12379	13719	1341	1	hcaD	putative NAD-dependent dehydrogenase
CPX_001490	KOR75531.1	LHCF01000005	24066	25274	1209	-1	potD	ABC-type spermidine/putrescine transport, periplasmic component
CPX_001491	KOR75532.1	LHCF01000005	25267	26067	801	-1	potC	ABC-type spermidine/putrescine transport, permease protein II
CPX_001492	KOR75533.1	LHCF01000005	26091	26897	807	-1	potB	ABC-type spermidine/putrescine transport, permease component I
CPX_001493	KOR75534.1	LHCF01000005	26904	28199	1296	-1	potA	ABC-type spermidine/putrescine transport, ATPase component
CPX_001494	KOR75535.1	LHCF01000005	28269	29960	1692	-1	lepA	Elongation factor 4
CPX_001495	KOR75536.1	LHCF01000005	30193	31110	918	-1	engC	GTPase EngC
CPX_001496	KOR75537.1	LHCF01000005	31125	33515	2391	-1	pheT	Phenylalanyl-tRNA synthetase beta chain
CPX_001497	KOR75538.1	LHCF01000005	33567	34601	1035	-1	pheS	Phenylalanyl-tRNA synthetase alpha chain
CPX_001508	KOR75462.1	LHCF01000006	8521	9345	825	-1	cbiO	ABC-type cobalt transport system, ATPase
CPX_001509	KOR75463.1	LHCF01000006	9617	9973	357	-1	rplQ	50S ribosomal protein L17
CPX_001510	KOR75464.1	LHCF01000006	10008	10967	960	-1	rpoA	DNA-directed RNA polymerase subunit alpha
CPX_001511	KOR75465.1	LHCF01000006	10983	11372	390	-1	rpsK	small subunit ribosomal protein S11
CPX_001512	KOR75466.1	LHCF01000006	11376	11780	405	-1	rpsM	30S ribosomal protein S13
CPX_001513	KOR75467.1	LHCF01000006	11950	12162	213	-1	infA	Translation initiation factor IF-1
CPX_001514	KOR75468.1	LHCF01000006	12191	12973	783	-1	map	Methionine aminopeptidase
CPX_001515	KOR75469.1	LHCF01000006	13008	14270	1263	-1	secY	preprotein translocase subunit SecY
CPX_001516	KOR75470.1	LHCF01000006	14272	14718	447	-1	rplO	LSU ribosomal protein L15P
CPX_001517	KOR75471.1	LHCF01000006	14722	14916	195	-1	rpmD	50S ribosomal protein L30
CPX_001518	KOR75472.1	LHCF01000006	14913	15449	537	-1	rpsE	SSU ribosomal protein S5P
CPX_001519	KOR75473.1	LHCF01000006	15446	15799	354	-1	rplR	ribosomal protein L18
CPX_001520	KOR75474.1	LHCF01000006	15821	16363	543	-1	rplF	ribosomal protein L6
CPX_001521	KOR75475.1	LHCF01000006	16381	16761	381	-1	rpsH	SSU ribosomal protein S8P
CPX_001523	KOR75477.1	LHCF01000006	17065	17610	546	-1	rplE	LSU ribosomal protein L5P
CPX_001524	KOR75478.1	LHCF01000006	17626	17973	348	-1	rplX	50S ribosomal protein L24
CPX_001525	KOR75479.1	LHCF01000006	17986	18366	381	-1	rplN	50S ribosomal protein L14
CPX_001526	KOR75480.1	LHCF01000006	18363	18629	267	-1	rpsQ	30S ribosomal protein S17
CPX_001528	KOR75482.1	LHCF01000006	19083	19502	420	-1	rplP	50S ribosomal protein L16
CPX_001529	KOR75483.1	LHCF01000006	19525	20361	837	-1	rpsC	SSU ribosomal protein S3P
CPX_001530	KOR75484.1	LHCF01000006	20345	20764	420	-1	rplV	ribosomal protein L22
CPX_001531	KOR75485.1	LHCF01000006	20785	21066	282	-1	rpsS	small subunit ribosomal protein S19
CPX_001532	KOR75486.1	LHCF01000006	21107	21913	807	-1	rplB	LSU ribosomal protein L2P
CPX_001533	KOR75487.1	LHCF01000006	22012	22263	252	-1	rplW	50S ribosomal protein L23
CPX_001534	KOR75488.1	LHCF01000006	22256	22885	630	-1	rplD	ribosomal protein L4
CPX_001535	KOR75489.1	LHCF01000006	22878	23537	660	-1	rplC	50S ribosomal protein L3
CPX_001538	KOR75492.1	LHCF01000006	25223	25441	219	-1	rpoZ	DNA-Directed RNA Polymerase Subunit K/Omega
CPX_001539	KOR75493.1	LHCF01000006	25450	26091	642	-1	gmk	Guanylate kinase
CPX_001540	KOR75494.1	LHCF01000006	26119	28596	2478	-1	leuS	leucyl-tRNA synthetase
CPX_001541	KOR75495.1	LHCF01000006	28633	28803	171	-1	acpP	Acyl carrier protein
CPX_001547	KOR75501.1	LHCF01000006	33675	34280	606	-1	rpsD	SSU ribosomal protein S4P
CPX_001552	KOR75431.1	LHCF01000007	401	1789	1389	1	tldD	Zn-dependent protease, TldD
CPX_001560	KOR75437.1	LHCF01000007	8574	9245	672	-1	NA	nitroreductase
CPX_001568	KOR75445.1	LHCF01000007	19919	20431	513	1	yjeE	P-loop hydrolase
CPX_001569	KOR75446.1	LHCF01000007	20463	21065	603	1	NA	Glycoprotease family protein
CPX_001570	KOR75447.1	LHCF01000007	21093	22085	993	1	gcp	O-sialoglycoprotein endopeptidase-like protein
CPX_001571	KOR75448.1	LHCF01000007	22169	23797	1629	1	glnS	Glutamine tRNA ligase
CPX_001599	KOR75425.1	LHCF01000008	20474	22204	1731	-1	mdlB	Multidrug efflux pump, ATP-binding and permease protein
CPX_001608	KOR75390.1	LHCF01000009	3096	3626	531	1	ppa	Inorganic pyrophosphatase
CPX_001609	KOR75391.1	LHCF01000009	3795	4247	453	1	smpB	SsrA-binding protein
CPX_001610	KOR75392.1	LHCF01000009	4405	6402	1998	1	lig	NAD-dependent DNA ligase
CPX_001611	KOR75393.1	LHCF01000009	6424	6765	342	1	acpS	Holo-[acyl-carrier-protein] synthase
CPX_001617	KOR75397.1	LHCF01000009	12211	12942	732	1	grpE	Molecular chaperone GrpE
CPX_001618	KOR75398.1	LHCF01000009	12926	14752	1827	1	dnaK	molecular chaperone DnaK
CPX_001619	KOR75399.1	LHCF01000009	14998	15957	960	1	dnaJ	molecular chaperone DnaJ
CPX_001620	KOR75400.1	LHCF01000009	16273	17091	819	1	lplA	Lipoate-protein ligase A
CPX_001623	KOR75403.1	LHCF01000009	18564	20246	1683	1	NA	Zn-dependent hydrolase
CPX_001624	KOR75404.1	LHCF01000009	20304	21992	1689	1	ykqC	RNaSE J1/J2
CPX_001626	KOR75406.1	LHCF01000009	22684	23514	831	1	mutM	Formamidopyrimidine-DNA glycosylase
CPX_001627	KOR75407.1	LHCF01000009	23550	24749	1200	1	dnaB2	Replication initiation/membrane attachment protein
CPX_001628	KOR75408.1	LHCF01000009	24761	25582	822	1	dnaC	ATP-binding loader protein for DnaB
CPX_001629	KOR75371.1	LHCF01000010	174	2696	2523	1	nrdA	Ribonucleotide reductase, alpha subunit (Coenzyme B12-dependent)
CPX_001633	KOR75373.1	LHCF01000010	5390	6640	1251	1	glyA	Serine hydroxymethyltransferase (SHMT)
CPX_001635	KOR75375.1	LHCF01000010	7033	7611	579	1	tdk	thymidine kinase
CPX_001636	KOR75376.1	LHCF01000010	7657	8121	465	1	NA	CMP/dCMP deaminase zinc-binding protein
CPX_001638	KOR75378.1	LHCF01000010	8964	10820	1857	1	gidA	Glucose-inhibited division protein A
CPX_001642	KOR75382.1	LHCF01000010	16570	17151	582	1	pduL	phosphotransferase
CPX_001643	KOR75383.1	LHCF01000010	17296	18297	1002	1	NA	HD superfamily phosphohydrolase
CPX_001644	KOR75384.1	LHCF01000010	18598	19413	816	1	ksgA	dimethyladenosine transferase
CPX_001646	KOR75386.1	LHCF01000010	19952	21973	2022	1	zntA	cation uptake P-type ATPase
CPX_001684	KOR75338.1	LHCF01000013	5209	6948	1740	1	dnaX	DNA polymerase III, tau subunit
CPX_001689	KOR75343.1	LHCF01000013	9562	11193	1632	1	pyrG	CTP synthase
CPX_001695	KOR75330.1	LHCF01000014	3750	5039	1290	1	tlyC	hymolysin-related protein
CPX_001696	KOR75331.1	LHCF01000014	5150	7924	2775	1	mgtA	cation transport ATPase
CPX_001711	KOR75313.1	LHCF01000016	1091	2599	1509	-1	argS2	Arginyl-tRNA synthetase 2
CPX_001712	KOR75314.1	LHCF01000016	2893	3801	909	-1	rluA	Pseudouridylate synthase
CPX_001714	KOR75316.1	LHCF01000016	6162	7436	1275	-1	serS	Seryl-tRNA synthetase
CPX_001715	KOR75317.1	LHCF01000016	7678	7938	261	-1	rpsT	30S ribosomal protein S20
CPX_001716	KOR75302.1	LHCF01000017	732	2357	1626	-1	yidC	preprotein translocase subunit YidC
CPX_001717	KOR75303.1	LHCF01000017	2387	2722	336	-1	rnpA	Ribonuclease P protein component
CPX_001721	KOR75307.1	LHCF01000017	4820	5509	690	-1	rplT	LSU ribosomal protein L20P
CPX_001722	KOR75308.1	LHCF01000017	5547	5735	189	-1	rpmI	50S ribosomal protein L35
CPX_001723	KOR75309.1	LHCF01000017	5772	6113	342	-1	infC	Translation initiation factor IF-3
CPX_001734	KOR75290.1	LHCF01000019	1	2294	2294	1	valS	Valyl-tRNA synthetase
CPX_001737	KOR75293.1	LHCF01000019	6163	6726	564	1	pth	Peptidyl-tRNA hydrolase
CPX_001739	KOR75285.1	LHCF01000020	412	918	507	-1	engB	putative GTP-binding protein engB
CPX_001743	KOR75286.1	LHCF01000020	3519	4541	1023	1	plsX	Fatty acid/phospholipid biosynthesis enzyme
CPX_001744	KOR75287.1	LHCF01000020	4561	5247	687	1	rnc	Ribonuclease III
CPX_001745	KOR75288.1	LHCF01000020	5240	5857	618	1	dnaD	DNA replication protein
CPX_001791	KOR75246.1	LHCF01000029	571	1014	444	-1	mscL	Large-conductance mechanosensitive channel

## Sheet: TableS5D_GCA_033391615.1
Locus Tag	Protein ID	Contig	Start	End	Length	Strand	Gene	Product
QFY14_00065	MDW3617494.1	JAVSKS010000001	19083	21104	2022	-1	NA	heavy metal translocating P-type ATPase
QFY14_00075	MDW3617496.1	JAVSKS010000001	21642	22457	816	-1	rsmA	16S rRNA (adenine(1518)-N(6)/adenine(1519)-N(6))- dimethyltransferase RsmA
QFY14_00080	MDW3617497.1	JAVSKS010000001	22454	23758	1305	-1	NA	HD domain-containing protein
QFY14_00085	MDW3617498.1	JAVSKS010000001	23903	24484	582	-1	pduL	phosphate propanoyltransferase
QFY14_00100	MDW3617501.1	JAVSKS010000001	30236	32092	1857	-1	mnmG	tRNA uridine-5-carboxymethylaminomethyl(34) synthesis enzyme MnmG
QFY14_00115	MDW3617503.1	JAVSKS010000001	32939	33403	465	-1	NA	nucleoside deaminase
QFY14_00120	MDW3617504.1	JAVSKS010000001	33449	34027	579	-1	NA	thymidine kinase
QFY14_00130	MDW3617506.1	JAVSKS010000001	34420	35670	1251	-1	glyA	serine hydroxymethyltransferase
QFY14_00145	MDW3617509.1	JAVSKS010000001	38364	40886	2523	-1	nrdE	class 1b ribonucleoside-diphosphate reductase subunit alpha
QFY14_00155	MDW3617511.1	JAVSKS010000001	43516	44532	1017	1	trpS	tryptophan--tRNA ligase
QFY14_00220	MDW3617523.1	JAVSKS010000001	56749	58479	1731	1	NA	ABC transporter ATP-binding protein
QFY14_00425	MDW3617564.1	JAVSKS010000001	96075	98849	2775	-1	NA	cation-transporting P-type ATPase
QFY14_00430	MDW3617565.1	JAVSKS010000001	98960	100225	1266	-1	NA	hemolysin family protein
QFY14_00470	MDW3617571.1	JAVSKS010000001	107595	107939	345	-1	rbfA	30S ribosome-binding factor RbfA
QFY14_00475	MDW3617572.1	JAVSKS010000001	107945	109750	1806	-1	infB	translation initiation factor IF-2
QFY14_00485	MDW3617574.1	JAVSKS010000001	110074	111141	1068	-1	nusA	transcription termination factor NusA
QFY14_00495	MDW3617575.1	JAVSKS010000001	111505	113202	1698	-1	NA	DAK2 domain-containing protein
QFY14_00525	MDW3617581.1	JAVSKS010000001	119611	120450	840	1	rpsB	30S ribosomal protein S2
QFY14_00530	MDW3617582.1	JAVSKS010000001	120601	121458	858	1	tsf	translation elongation factor Ts
QFY14_00535	MDW3617583.1	JAVSKS010000001	121519	122235	717	1	pyrH	UMP kinase
QFY14_00540	MDW3617584.1	JAVSKS010000001	122237	122791	555	1	frr	ribosome recycling factor
QFY14_00550	MDW3617586.1	JAVSKS010000001	123943	124131	189	1	rpmB	50S ribosomal protein L28
QFY14_00570	MDW3617590.1	JAVSKS010000001	126203	126964	762	-1	NA	TatD family hydrolase
QFY14_00730	MDW3617622.1	JAVSKS010000001	160553	160876	324	-1	NA	cyclic-di-AMP receptor
QFY14_00785	MDW3617632.1	JAVSKS010000001	169588	170565	978	-1	NA	NAD(P)H-dependent glycerol-3-phosphate dehydrogenase
QFY14_00790	MDW3617633.1	JAVSKS010000001	170562	171881	1320	-1	der	ribosome biogenesis GTPase Der
QFY14_00835	MDW3617642.1	JAVSKS010000001	180596	181474	879	-1	NA	5'-3' exonuclease H3TH domain-containing protein
QFY14_00840	MDW3617643.1	JAVSKS010000001	181532	182896	1365	-1	NA	signal recognition particle receptor subunit alpha
QFY14_00845	MDW3617644.1	JAVSKS010000001	183043	184071	1029	-1	ftsY	signal recognition particle-docking protein FtsY
QFY14_00850	MDW3617645.1	JAVSKS010000001	184283	186235	1953	-1	topA	type I DNA topoisomerase
QFY14_00855	MDW3617646.1	JAVSKS010000001	186261	187112	852	-1	ylqF	ribosome biogenesis GTPase YlqF
QFY14_00860	MDW3617647.1	JAVSKS010000001	187165	187914	750	-1	NA	hypothetical protein
QFY14_00865	MDW3617648.1	JAVSKS010000001	188016	189272	1257	-1	tilS	tRNA lysidine(34) synthetase TilS
QFY14_00875	MDW3617650.1	JAVSKS010000001	189993	192707	2715	-1	NA	PHP domain-containing protein
QFY14_00885	MDW3617652.1	JAVSKS010000001	193241	194743	1503	-1	lysS	lysine--tRNA ligase
QFY14_00895	MDW3617653.1	JAVSKS010000001	195634	197796	2163	-1	NA	polyribonucleotide nucleotidyltransferase
QFY14_00930	MDW3617654.1	JAVSKS010000001	203467	204030	564	-1	pth	aminoacyl-tRNA hydrolase
QFY14_00945	MDW3617657.1	JAVSKS010000001	207899	210481	2583	-1	NA	valine--tRNA ligase
QFY14_00950	MDW3617658.1	JAVSKS010000001	210604	211191	588	-1	yihA	ribosome biogenesis GTP-binding protein YihA/YsxC
QFY14_00960	MDW3617660.1	JAVSKS010000001	213708	214730	1023	1	plsX	phosphate acyltransferase PlsX
QFY14_00965	MDW3617661.1	JAVSKS010000001	214750	215436	687	1	rnc	ribonuclease III
QFY14_00970	MDW3617662.1	JAVSKS010000001	215429	216046	618	1	NA	DnaD domain protein
QFY14_00980	MDW3617664.1	JAVSKS010000001	216747	218378	1632	-1	NA	CTP synthase
QFY14_01005	MDW3617669.1	JAVSKS010000001	220993	222732	1740	-1	dnaX	DNA polymerase III subunit gamma/tau
QFY14_01095	MDW3617685.1	JAVSKS010000001	240491	241738	1248	-1	tyrS	tyrosine--tRNA ligase
QFY14_01100	MDW3617686.1	JAVSKS010000001	241870	242223	354	-1	rplS	50S ribosomal protein L19
QFY14_01105	MDW3617687.1	JAVSKS010000001	242260	243012	753	-1	trmD	tRNA (guanosine(37)-N1)-methyltransferase TrmD
QFY14_01110	MDW3617688.1	JAVSKS010000001	243092	243340	249	-1	rpsP	30S ribosomal protein S16
QFY14_01175	MDW3617701.1	JAVSKS010000001	264512	266239	1728	-1	NA	DEAD/DEAH box helicase
QFY14_01325	MDW3617731.1	JAVSKS010000001	292233	293054	822	-1	NA	ATP-binding protein
QFY14_01330	MDW3617732.1	JAVSKS010000001	293066	294265	1200	-1	NA	DnaD domain protein
QFY14_01335	MDW3617733.1	JAVSKS010000001	294301	295131	831	-1	mutM	DNA-formamidopyrimidine glycosylase
QFY14_01345	MDW3617735.1	JAVSKS010000001	295823	297511	1689	-1	NA	ribonuclease J
QFY14_01350	MDW3617736.1	JAVSKS010000001	297569	299251	1683	-1	NA	ribonuclease J
QFY14_01365	MDW3617739.1	JAVSKS010000001	300725	301717	993	-1	NA	lipoate--protein ligase
QFY14_01370	MDW3617740.1	JAVSKS010000001	301860	302966	1107	-1	dnaJ	molecular chaperone DnaJ
QFY14_01375	MDW3617741.1	JAVSKS010000001	303066	304892	1827	-1	dnaK	molecular chaperone DnaK
QFY14_01380	MDW3617742.1	JAVSKS010000001	304876	305607	732	-1	NA	nucleotide exchange factor GrpE
QFY14_01400	MDW3617746.1	JAVSKS010000001	311057	311398	342	-1	NA	4'-phosphopantetheinyl transferase superfamily protein
QFY14_01405	MDW3617747.1	JAVSKS010000001	311420	313417	1998	-1	ligA	NAD-dependent DNA ligase LigA
QFY14_01410	MDW3617748.1	JAVSKS010000001	313575	314027	453	-1	smpB	SsrA-binding protein SmpB
QFY14_01415	MDW3617749.1	JAVSKS010000001	314196	314726	531	-1	NA	inorganic diphosphatase
QFY14_01505	MDW3617751.1	JAVSKS010000001	322836	324461	1626	-1	NA	membrane protein insertase YidC
QFY14_01510	MDW3617752.1	JAVSKS010000001	324491	324826	336	-1	rnpA	ribonuclease P protein component
QFY14_01530	MDW3617756.1	JAVSKS010000001	326925	327614	690	-1	rplT	50S ribosomal protein L20
QFY14_01535	MDW3617757.1	JAVSKS010000001	327652	327840	189	-1	rpmI	50S ribosomal protein L35
QFY14_01540	MDW3617758.1	JAVSKS010000001	327877	328425	549	-1	infC	translation initiation factor IF-3
QFY14_01685	MDW3617787.1	JAVSKS010000002	22528	23352	825	-1	NA	energy-coupling factor transporter ATPase
QFY14_01690	MDW3617788.1	JAVSKS010000002	23624	23980	357	-1	rplQ	50S ribosomal protein L17
QFY14_01695	MDW3617789.1	JAVSKS010000002	24015	24974	960	-1	NA	DNA-directed RNA polymerase subunit alpha
QFY14_01700	MDW3617790.1	JAVSKS010000002	24990	25379	390	-1	rpsK	30S ribosomal protein S11
QFY14_01705	MDW3617791.1	JAVSKS010000002	25383	25787	405	-1	rpsM	30S ribosomal protein S13
QFY14_01715	MDW3617793.1	JAVSKS010000002	25957	26169	213	-1	NA	translation initiation factor IF-1
QFY14_01720	MDW3617794.1	JAVSKS010000002	26198	26947	750	-1	map	type I methionyl aminopeptidase
QFY14_01725	MDW3617795.1	JAVSKS010000002	27015	28277	1263	-1	secY	preprotein translocase subunit SecY
QFY14_01730	MDW3617796.1	JAVSKS010000002	28279	28725	447	-1	rplO	50S ribosomal protein L15
QFY14_01735	MDW3617797.1	JAVSKS010000002	28729	28923	195	-1	rpmD	50S ribosomal protein L30
QFY14_01740	MDW3617798.1	JAVSKS010000002	28920	29441	522	-1	rpsE	30S ribosomal protein S5
QFY14_01745	MDW3617799.1	JAVSKS010000002	29453	29806	354	-1	rplR	50S ribosomal protein L18
QFY14_01750	MDW3617800.1	JAVSKS010000002	29828	30370	543	-1	rplF	50S ribosomal protein L6
QFY14_01755	MDW3617801.1	JAVSKS010000002	30388	30768	381	-1	rpsH	30S ribosomal protein S8
QFY14_01765	MDW3617803.1	JAVSKS010000002	31072	31617	546	-1	rplE	50S ribosomal protein L5
QFY14_01770	MDW3617804.1	JAVSKS010000002	31633	31980	348	-1	rplX	50S ribosomal protein L24
QFY14_01775	MDW3617805.1	JAVSKS010000002	31993	32373	381	-1	rplN	50S ribosomal protein L14
QFY14_01780	MDW3617806.1	JAVSKS010000002	32370	32642	273	-1	rpsQ	30S ribosomal protein S17
QFY14_01790	MDW3617808.1	JAVSKS010000002	33090	33509	420	-1	rplP	50S ribosomal protein L16
QFY14_01795	MDW3617809.1	JAVSKS010000002	33532	34326	795	-1	rpsC	30S ribosomal protein S3
QFY14_01800	MDW3617810.1	JAVSKS010000002	34310	34729	420	-1	rplV	50S ribosomal protein L22
QFY14_01805	MDW3617811.1	JAVSKS010000002	34750	35031	282	-1	rpsS	30S ribosomal protein S19
QFY14_01810	MDW3617812.1	JAVSKS010000002	35049	35879	831	-1	rplB	50S ribosomal protein L2
QFY14_01815	MDW3617813.1	JAVSKS010000002	35932	36231	300	-1	rplW	50S ribosomal protein L23
QFY14_01820	MDW3617814.1	JAVSKS010000002	36224	36853	630	-1	rplD	50S ribosomal protein L4
QFY14_01825	MDW3617815.1	JAVSKS010000002	36846	37505	660	-1	rplC	50S ribosomal protein L3
QFY14_01840	MDW3617818.1	JAVSKS010000002	39192	39410	219	-1	rpoZ	DNA-directed RNA polymerase subunit omega
QFY14_01845	MDW3617819.1	JAVSKS010000002	39419	40051	633	-1	gmk	guanylate kinase
QFY14_01850	MDW3617820.1	JAVSKS010000002	40088	42565	2478	-1	leuS	leucine--tRNA ligase
QFY14_01855	MDW3617821.1	JAVSKS010000002	42602	42832	231	-1	acpP	acyl carrier protein
QFY14_01875	MDW3617825.1	JAVSKS010000002	47644	48249	606	-1	rpsD	30S ribosomal protein S4
QFY14_01900	MDW3617830.1	JAVSKS010000002	53565	54824	1260	-1	obgE	GTPase ObgE
QFY14_01905	MDW3617831.1	JAVSKS010000002	54856	55149	294	-1	rpmA	50S ribosomal protein L27
QFY14_01910	MDW3617832.1	JAVSKS010000002	55166	55477	312	-1	NA	ribosomal-processing cysteine protease Prp
QFY14_01915	MDW3617833.1	JAVSKS010000002	55482	55790	309	-1	rplU	50S ribosomal protein L21
QFY14_01920	MDW3617834.1	JAVSKS010000002	56052	56996	945	-1	NA	rhodanese-related sulfurtransferase
QFY14_01945	MDW3617839.1	JAVSKS010000002	60896	62080	1185	-1	tuf	elongation factor Tu
QFY14_01950	MDW3617840.1	JAVSKS010000002	62136	64202	2067	-1	fusA	elongation factor G
QFY14_01955	MDW3617841.1	JAVSKS010000002	64230	64700	471	-1	rpsG	30S ribosomal protein S7
QFY14_01965	MDW3617843.1	JAVSKS010000002	65308	69630	4323	-1	rpoC	DNA-directed RNA polymerase subunit beta'
QFY14_01980	MDW3617846.1	JAVSKS010000002	73943	74428	486	-1	rplJ	50S ribosomal protein L10
QFY14_01985	MDW3617847.1	JAVSKS010000002	74498	75187	690	-1	rplA	50S ribosomal protein L1
QFY14_01990	MDW3617848.1	JAVSKS010000002	75284	75709	426	-1	rplK	50S ribosomal protein L11
QFY14_01995	MDW3617849.1	JAVSKS010000002	75849	76472	624	-1	nusG	transcription termination/antitermination protein NusG
QFY14_02020	MDW3617854.1	JAVSKS010000002	80410	81726	1317	-1	cysS	cysteine--tRNA ligase
QFY14_02025	MDW3617855.1	JAVSKS010000002	81811	83154	1344	-1	gltX	glutamate--tRNA ligase
QFY14_02030	MDW3617856.1	JAVSKS010000002	83278	83670	393	-1	rpsI	30S ribosomal protein S9
QFY14_02035	MDW3617857.1	JAVSKS010000002	83676	84077	402	-1	rplM	50S ribosomal protein L13
QFY14_02085	MDW3617863.1	JAVSKS010000002	88064	89458	1395	1	asnS	asparagine--tRNA ligase
QFY14_02095	MDW3617865.1	JAVSKS010000002	90600	91529	930	1	NA	sugar ABC transporter permease
QFY14_02100	MDW3617866.1	JAVSKS010000002	91703	92473	771	1	NA	carbohydrate ABC transporter permease
QFY14_02115	MDW3617869.1	JAVSKS010000002	95108	96478	1371	1	mnmE	tRNA uridine-5-carboxymethylaminomethyl(34) synthesis GTPase MnmE
QFY14_02120	MDW3617870.1	JAVSKS010000002	96546	98471	1926	1	thrS	threonine--tRNA ligase
QFY14_02135	MDW3617873.1	JAVSKS010000002	102403	104910	2508	1	secA	preprotein translocase subunit SecA
QFY14_02145	MDW3617875.1	JAVSKS010000002	106322	107422	1101	1	prfB	peptide chain release factor 2
QFY14_02170	MDW3617880.1	JAVSKS010000002	113569	114849	1281	1	hisS	histidine--tRNA ligase
QFY14_02175	MDW3617881.1	JAVSKS010000002	114833	116584	1752	1	aspS	aspartate--tRNA ligase
QFY14_02230	MDW3617892.1	JAVSKS010000002	124324	124890	567	-1	rsmD	16S rRNA (guanine(966)-N(2))-methyltransferase RsmD
QFY14_02245	MDW3617895.1	JAVSKS010000002	126045	126518	474	-1	greA	transcription elongation factor GreA
QFY14_02255	MDW3617897.1	JAVSKS010000002	127215	127724	510	-1	ruvX	Holliday junction resolvase RuvX
QFY14_02260	MDW3617898.1	JAVSKS010000002	127715	130312	2598	-1	alaS	alanine--tRNA ligase
QFY14_02265	MDW3617899.1	JAVSKS010000002	130410	130598	189	-1	rpmF	50S ribosomal protein L32
QFY14_02275	MDW3617900.1	JAVSKS010000002	130877	131323	447	-1	NA	class I SAM-dependent methyltransferase
QFY14_02280	MDW3617901.1	JAVSKS010000002	131320	132573	1254	-1	NA	sigma-70 family RNA polymerase sigma factor
QFY14_02285	MDW3617902.1	JAVSKS010000002	132659	134554	1896	-1	dnaG	DNA primase
QFY14_02290	MDW3617903.1	JAVSKS010000002	134584	135942	1359	-1	NA	glycine--tRNA ligase
QFY14_02295	MDW3617904.1	JAVSKS010000002	135995	136882	888	-1	era	GTPase Era
QFY14_02300	MDW3617905.1	JAVSKS010000002	136926	137210	285	-1	ybeY	rRNA maturation RNase YbeY
QFY14_02305	MDW3617906.1	JAVSKS010000002	137444	137617	174	-1	rpsU	30S ribosomal protein S21
QFY14_02320	MDW3617909.1	JAVSKS010000002	140511	141845	1335	-1	tig	trigger factor
QFY14_02360	MDW3617916.1	JAVSKS010000002	148858	149373	516	-1	NA	DJ-1/PfpI family protein
QFY14_02365	MDW3617917.1	JAVSKS010000002	149710	150561	852	-1	truB	tRNA pseudouridine(55) synthase TruB
QFY14_02370	MDW3617918.1	JAVSKS010000002	150603	150917	315	-1	NA	thioredoxin family protein
QFY14_02380	MDW3617920.1	JAVSKS010000002	152832	153854	1023	-1	NA	HD domain-containing protein
QFY14_02405	MDW3617925.1	JAVSKS010000002	157448	158395	948	1	rnhC	ribonuclease HIII
QFY14_02410	MDW3617926.1	JAVSKS010000002	158459	158878	420	1	NA	HIT domain-containing protein
QFY14_02435	MDW3617930.1	JAVSKS010000002	166774	167808	1035	1	pheS	phenylalanine--tRNA ligase subunit alpha
QFY14_02440	MDW3617931.1	JAVSKS010000002	167860	170250	2391	1	pheT	phenylalanine--tRNA ligase subunit beta
QFY14_02445	MDW3617932.1	JAVSKS010000002	170265	171182	918	1	rsgA	ribosome small subunit-dependent GTPase A
QFY14_02450	MDW3617933.1	JAVSKS010000002	171282	173105	1824	1	lepA	translation elongation factor 4
QFY14_02455	MDW3617934.1	JAVSKS010000002	173175	174470	1296	1	NA	ABC transporter ATP-binding protein
QFY14_02460	MDW3617935.1	JAVSKS010000002	174477	175325	849	1	NA	ABC transporter permease
QFY14_02465	MDW3617936.1	JAVSKS010000002	175309	176109	801	1	NA	ABC transporter permease
QFY14_02470	MDW3617937.1	JAVSKS010000002	176102	177310	1209	1	NA	ABC transporter substrate-binding protein
QFY14_02530	MDW3617949.1	JAVSKS010000002	187656	188996	1341	-1	NA	FAD-dependent oxidoreductase
QFY14_02840	MDW3618002.1	JAVSKS010000002	240274	240717	444	1	mscL	large conductance mechanosensitive channel protein MscL
QFY14_02890	MDW3618012.1	JAVSKS010000002	247345	248973	1629	-1	glnS	glutamine--tRNA ligase
QFY14_02895	MDW3618013.1	JAVSKS010000002	249057	250049	993	-1	tsaD	tRNA (adenosine(37)-N6)-threonylcarbamoyltransferase complex transferase subunit TsaD
QFY14_02900	MDW3618014.1	JAVSKS010000002	250077	250679	603	-1	tsaB	tRNA (adenosine(37)-N6)-threonylcarbamoyltransferase complex dimerization subunit type 1 TsaB
QFY14_02905	MDW3618015.1	JAVSKS010000002	250711	251217	507	-1	tsaE	tRNA (adenosine(37)-N6)-threonylcarbamoyltransferase complex ATPase subunit type 1 TsaE
QFY14_02940	MDW3618022.1	JAVSKS010000002	261990	262604	615	1	NA	nitroreductase family protein
QFY14_02975	MDW3618029.1	JAVSKS010000002	269362	270750	1389	-1	NA	TldD/PmbA family protein
QFY14_02985	MDW3618031.1	JAVSKS010000002	272235	273926	1692	-1	argS	arginine--tRNA ligase
QFY14_02990	MDW3618032.1	JAVSKS010000002	274038	274946	909	-1	NA	RluA family pseudouridine synthase
QFY14_03000	MDW3618034.1	JAVSKS010000002	277307	278581	1275	-1	serS	serine--tRNA ligase
QFY14_03005	MDW3618035.1	JAVSKS010000002	278823	279083	261	-1	rpsT	30S ribosomal protein S20

## Sheet: TableS5E_GCA_024586395.1
Locus Tag	Protein ID	Contig	Start	End	Length	Strand	Gene	Product
NOI47_000008	MCQ9618427.1	JANIEM010000001	7077	7337	261	1	NA	30S ribosomal protein S20
NOI47_000009	MCQ9618428.1	JANIEM010000001	7579	8853	1275	1	NA	Serine--tRNA ligase
NOI47_000011	MCQ9618430.1	JANIEM010000001	11214	12122	909	1	NA	RluA family psuedouridine synthase
NOI47_000012	MCQ9618431.1	JANIEM010000001	12234	13925	1692	1	NA	Arginine--tRNA ligase
NOI47_000014	MCQ9618433.1	JANIEM010000001	15411	16799	1389	1	NA	TldD/PmbA family protein
NOI47_000020	MCQ9618439.1	JANIEM010000001	23557	24186	630	-1	NA	Nitroreductase family protein
NOI47_000027	MCQ9618446.1	JANIEM010000001	34937	35449	513	1	NA	tRNA (adenosine(37)-N6)-threonylcarbamoyltransferase complex ATPase subunit type 1 TsaE
NOI47_000028	MCQ9618447.1	JANIEM010000001	35481	36083	603	1	NA	tRNA (adenosine(37)-N6)-threonylcarbamoyltransferase complex dimerization subunit type 1 TsaB
NOI47_000029	MCQ9618448.1	JANIEM010000001	36111	37103	993	1	NA	tRNA (adenosine(37)-N6)-threonylcarbamoyltransferase complex transferase TsaD
NOI47_000030	MCQ9618449.1	JANIEM010000001	37187	38815	1629	1	NA	Glutamine--tRNA ligase
NOI47_000036	MCQ9618455.1	JANIEM010000001	45448	45891	444	-1	NA	Large conductance mechanosensitive channel protein MscL
NOI47_000053	MCQ9618472.1	JANIEM010000002	579	1613	1035	1	NA	Phenylalanine--tRNA ligase subunit alpha
NOI47_000054	MCQ9618473.1	JANIEM010000002	1665	4055	2391	1	NA	Phenylalanine--tRNA ligase subunit beta
NOI47_000055	MCQ9618474.1	JANIEM010000002	4232	4987	756	1	NA	Ribosomal small subunit dependent GTPase A
NOI47_000056	MCQ9618475.1	JANIEM010000002	5087	6910	1824	1	NA	Elongation factor 4
NOI47_000057	MCQ9618476.1	JANIEM010000002	6980	8275	1296	1	NA	ABC transporter ATP binding protein
NOI47_000058	MCQ9618477.1	JANIEM010000002	8282	9130	849	1	NA	ABC transporter permease
NOI47_000059	MCQ9618478.1	JANIEM010000002	9108	9914	807	1	NA	ABC transporter permease
NOI47_000060	MCQ9618479.1	JANIEM010000002	9907	11115	1209	1	NA	ABC transporter substrate-binding protein
NOI47_000071	MCQ9618490.1	JANIEM010000002	21461	22801	1341	-1	NA	FAD-dependent oxidoreductase
NOI47_000088	MCQ9618507.1	JANIEM010000002	52239	54260	2022	-1	NA	Heavy metal translocating P-type ATPase
NOI47_000090	MCQ9618509.1	JANIEM010000002	54799	55614	816	-1	NA	16S rRNA (adenine(1518)-N(6)/adenine(1519)-N(6))- dimethyltransferase RsmA
NOI47_000091	MCQ9618510.1	JANIEM010000002	55611	56915	1305	-1	NA	HD domain containing protein
NOI47_000092	MCQ9618511.1	JANIEM010000002	57060	57641	582	-1	NA	Phosphate propanoyltransferase
NOI47_000094	MCQ9618513.1	JANIEM010000002	63393	65249	1857	-1	NA	tRNA uridine-5-carboxymethylaminomethyl(34) synthesis enzyme MnmG
NOI47_000096	MCQ9618515.1	JANIEM010000002	66096	66530	435	-1	NA	Nucleoside deaminase
NOI47_000097	MCQ9618516.1	JANIEM010000002	66606	67184	579	-1	NA	Thymidine kinase
NOI47_000099	MCQ9618518.1	JANIEM010000002	67577	68827	1251	-1	NA	Serine hydroxymethyltransferase
NOI47_000102	MCQ9618521.1	JANIEM010000002	71521	74043	2523	-1	NA	Class 1b ribonucleoside-diphosphate reductase subunit alpha
NOI47_000104	MCQ9618523.1	JANIEM010000002	76676	77692	1017	1	NA	Tryptophan--tRNA ligase
NOI47_000116	MCQ9618535.1	JANIEM010000002	89910	91640	1731	1	NA	ABC transporter ATP-binding protein
NOI47_000136	MCQ9618555.1	JANIEM010000003	7571	7990	420	-1	NA	HIT family protein
NOI47_000137	MCQ9618556.1	JANIEM010000003	8054	9001	948	-1	NA	Ribonuclease HIII
NOI47_000141	MCQ9618560.1	JANIEM010000003	12595	13617	1023	1	NA	HD-domain containing protein
NOI47_000143	MCQ9618562.1	JANIEM010000003	15533	15847	315	1	NA	Thioredoxin family protein
NOI47_000144	MCQ9618563.1	JANIEM010000003	15889	16740	852	1	NA	tRNA psuedouridine(55) synthase TruB
NOI47_000145	MCQ9618564.1	JANIEM010000003	17077	17592	516	1	NA	DJ-1/Pfpl family protein
NOI47_000152	MCQ9618571.1	JANIEM010000003	24605	25939	1335	1	NA	Trigger factor
NOI47_000154	MCQ9618573.1	JANIEM010000003	28832	29005	174	1	NA	30S ribosomal protein S21
NOI47_000155	MCQ9618574.1	JANIEM010000003	29239	29523	285	1	NA	rRNA maturation RNAse YbeY
NOI47_000156	MCQ9618575.1	JANIEM010000003	29591	30454	864	1	NA	GTPase era
NOI47_000157	MCQ9618576.1	JANIEM010000003	30507	31865	1359	1	NA	Glycine--tRNA ligase
NOI47_000158	MCQ9618577.1	JANIEM010000003	31895	33790	1896	1	NA	DNA primase
NOI47_000159	MCQ9618578.1	JANIEM010000003	33867	35129	1263	1	NA	Sigma-70 family RNA polymerase sigma factor
NOI47_000160	MCQ9618579.1	JANIEM010000003	35126	35572	447	1	NA	SAM-dependent methyltransferase
NOI47_000161	MCQ9618580.1	JANIEM010000003	35850	36038	189	1	NA	50S ribosmal protein L32
NOI47_000162	MCQ9618581.1	JANIEM010000003	36136	38733	2598	1	NA	Alanine--tRNA ligase
NOI47_000163	MCQ9618582.1	JANIEM010000003	38715	39233	519	1	NA	Holliday junction resolvase RuvX
NOI47_000165	MCQ9618584.1	JANIEM010000003	39930	40403	474	1	NA	Transcription elongation factor GreA
NOI47_000168	MCQ9618587.1	JANIEM010000003	41558	42124	567	1	NA	16S rRNA (guanidine(966)-N(2))-methyltransferase RsmD
NOI47_000177	MCQ9618596.1	JANIEM010000003	49864	51321	1458	-1	NA	Aspartate--tRNA ligase
NOI47_000178	MCQ9618597.1	JANIEM010000003	51599	52879	1281	-1	NA	Histidine--tRNA ligase
NOI47_000183	MCQ9618602.1	JANIEM010000003	59027	60127	1101	-1	NA	Peptide chain release factor 2
NOI47_000184	MCQ9618603.1	JANIEM010000003	61537	64044	2508	-1	NA	Preprotein translocase subunit SecA
NOI47_000187	MCQ9618606.1	JANIEM010000003	68007	69932	1926	-1	NA	Threonine--tRNA ligase
NOI47_000188	MCQ9618607.1	JANIEM010000003	70000	71370	1371	-1	NA	tRNA uridine-5-carboxymethylaminomethyl(34) synthesis GTPase MnmE
NOI47_000191	MCQ9618610.1	JANIEM010000003	74005	74919	915	-1	NA	Carbohydrate ABC transporter permease
NOI47_000192	MCQ9618611.1	JANIEM010000003	74949	75878	930	-1	NA	Sugar ABC transporter permease
NOI47_000194	MCQ9618613.1	JANIEM010000003	77020	78414	1395	-1	NA	Asparagine--tRNA ligase
NOI47_000198	MCQ9618617.1	JANIEM010000003	82330	82803	474	1	NA	50S ribosomal protein L13
NOI47_000199	MCQ9618618.1	JANIEM010000003	82803	83201	399	1	NA	30S ribosomal protein S9
NOI47_000200	MCQ9618619.1	JANIEM010000003	83325	84668	1344	1	NA	Glutamate--tRNA ligase
NOI47_000201	MCQ9618620.1	JANIEM010000003	84753	86069	1317	1	NA	Cysteine--tRNA ligase
NOI47_000206	MCQ9618625.1	JANIEM010000003	90007	90630	624	1	NA	Transcription termination/antitermination factor NusG
NOI47_000207	MCQ9618626.1	JANIEM010000003	90770	91195	426	1	NA	50S ribosomal protein L11
NOI47_000208	MCQ9618627.1	JANIEM010000003	91292	91981	690	1	NA	50S ribosomal protein L1
NOI47_000209	MCQ9618628.1	JANIEM010000003	92051	92536	486	1	NA	50S ribosomal protein L10
NOI47_000212	MCQ9618631.1	JANIEM010000003	96849	101171	4323	1	NA	DNA-directed RNA polymerase subunit beta'
NOI47_000214	MCQ9618633.1	JANIEM010000003	101778	102248	471	1	NA	30S ribosomal protein S7
NOI47_000215	MCQ9618634.1	JANIEM010000003	102276	104342	2067	1	NA	Elongation factor G
NOI47_000216	MCQ9618635.1	JANIEM010000003	104398	105582	1185	1	NA	Elongation factor Tu
NOI47_000220	MCQ9618639.1	JANIEM010000003	109482	110426	945	1	NA	Rhodanese-related sulfurtransferase
NOI47_000221	MCQ9618640.1	JANIEM010000003	110688	110996	309	1	NA	50S ribosomal protein L21
NOI47_000222	MCQ9618641.1	JANIEM010000003	111001	111312	312	1	NA	Ribosomal-processing cysteine protease Prp
NOI47_000223	MCQ9618642.1	JANIEM010000003	111329	111622	294	1	NA	50S ribosomal protein L27
NOI47_000224	MCQ9618643.1	JANIEM010000003	111654	112913	1260	1	NA	GTPase ObgE
NOI47_000229	MCQ9618648.1	JANIEM010000003	118230	118835	606	1	NA	30S ribosomal protein S4
NOI47_000233	MCQ9618652.1	JANIEM010000003	123647	123877	231	1	NA	Acyl carrier protein
NOI47_000234	MCQ9618653.1	JANIEM010000003	123914	126391	2478	1	NA	Leucine--tRNA ligase
NOI47_000235	MCQ9618654.1	JANIEM010000003	126419	127060	642	1	NA	Guanylate kinase
NOI47_000236	MCQ9618655.1	JANIEM010000003	127069	127287	219	1	NA	DNA-directed RNA polymerase subunit omega
NOI47_000238	MCQ9618657.1	JANIEM010000003	128974	129633	660	1	NA	50S ribosomal protein L3
NOI47_000239	MCQ9618658.1	JANIEM010000003	129626	130255	630	1	NA	50S ribosomal protein L4
NOI47_000240	MCQ9618659.1	JANIEM010000003	130248	130547	300	1	NA	50S ribosomal protein L23
NOI47_000241	MCQ9618660.1	JANIEM010000003	130600	131430	831	1	NA	50S ribosomal protein L2
NOI47_000242	MCQ9618661.1	JANIEM010000003	131448	131729	282	1	NA	30S ribosomal protein S19
NOI47_000243	MCQ9618662.1	JANIEM010000003	131750	132169	420	1	NA	50S ribosomal protein L22
NOI47_000244	MCQ9618663.1	JANIEM010000003	132153	132989	837	1	NA	30S ribosomal protein S3
NOI47_000245	MCQ9618664.1	JANIEM010000003	133012	133431	420	1	NA	50S ribosomal protein L16
NOI47_000247	MCQ9618666.1	JANIEM010000003	133885	134151	267	1	NA	30S ribosomal protein S17
NOI47_000248	MCQ9618667.1	JANIEM010000003	134148	134528	381	1	NA	50S ribosomal protein L14
NOI47_000249	MCQ9618668.1	JANIEM010000003	134541	134876	336	1	NA	50 S ribosomal protein L24
NOI47_000250	MCQ9618669.1	JANIEM010000003	134906	135451	546	1	NA	50S ribosomal protein L5
NOI47_000251	MCQ9618670.1	JANIEM010000003	135755	136135	381	1	NA	30S ribosomal protein S8
NOI47_000252	MCQ9618671.1	JANIEM010000003	136153	136695	543	1	NA	50S ribosomal protein L6
NOI47_000253	MCQ9618672.1	JANIEM010000003	136717	137070	354	1	NA	50S ribosomal protein L18
NOI47_000254	MCQ9618673.1	JANIEM010000003	137082	137603	522	1	NA	30S ribosomal protein S5
NOI47_000255	MCQ9618674.1	JANIEM010000003	137600	137794	195	1	NA	50S ribosomal protein L30
NOI47_000256	MCQ9618675.1	JANIEM010000003	137798	138244	447	1	NA	50S ribosomal protein L15
NOI47_000257	MCQ9618676.1	JANIEM010000003	138246	139508	1263	1	NA	Protein translocase subunit SecY
NOI47_000258	MCQ9618677.1	JANIEM010000003	139543	140325	783	1	NA	Type 1 methionyl aminopeptidase
NOI47_000259	MCQ9618678.1	JANIEM010000003	140354	140566	213	1	NA	Translation initiation factor IF-1
NOI47_000260	MCQ9618679.1	JANIEM010000003	140736	141140	405	1	NA	30S ribosomal protein S13
NOI47_000261	MCQ9618680.1	JANIEM010000003	141144	141533	390	1	NA	30S ribosomal protein S11
NOI47_000262	MCQ9618681.1	JANIEM010000003	141549	142508	960	1	NA	DNA-directed RNA polymerase subunit alpha
NOI47_000263	MCQ9618682.1	JANIEM010000003	142543	142899	357	1	NA	50S ribosomal protein L17
NOI47_000264	MCQ9618683.1	JANIEM010000003	143171	143995	825	1	NA	ATP-binding cassette domain-containing protein
NOI47_000281	MCQ9618699.1	JANIEM010000004	4229	5956	1728	1	NA	DEAD/DEAH box helicase
NOI47_000293	MCQ9618711.1	JANIEM010000004	25454	26701	1248	-1	NA	Tyrosine--tRNA ligase
NOI47_000294	MCQ9618712.1	JANIEM010000004	26833	27186	354	-1	NA	50S ribosomal protein L19
NOI47_000295	MCQ9618713.1	JANIEM010000004	27223	27975	753	-1	NA	tRNA (guanosine(37)-N1)-methyltransferase TrmD
NOI47_000296	MCQ9618714.1	JANIEM010000004	28055	28303	249	-1	NA	30S ribosomal protein S16
NOI47_000299	MCQ9618717.1	JANIEM010000005	1255	4029	2775	-1	NA	Cation transporting ATPase
NOI47_000300	MCQ9618718.1	JANIEM010000005	4140	5405	1266	-1	NA	HlyC/CorC family transporter
NOI47_000305	MCQ9618723.1	JANIEM010000005	12786	13130	345	-1	NA	30S ribosome binding factor RbfA
NOI47_000306	MCQ9618724.1	JANIEM010000005	13136	14941	1806	-1	NA	Translation initiation factor IF-2
NOI47_000308	MCQ9618726.1	JANIEM010000005	15265	15741	477	-1	NA	Transcription termination/antitermination protein NusA
NOI47_000309	MCQ9618727.1	JANIEM010000005	16696	18393	1698	-1	NA	DAK2 domain containing protein
NOI47_000315	MCQ9618733.1	JANIEM010000005	24802	25641	840	1	NA	30s ribosomal protein S2
NOI47_000316	MCQ9618734.1	JANIEM010000005	25792	26649	858	1	NA	Elongation factor Ts
NOI47_000317	MCQ9618735.1	JANIEM010000005	26710	27426	717	1	NA	UMP kinase
NOI47_000318	MCQ9618736.1	JANIEM010000005	27428	27982	555	1	NA	Ribosome recycling factor
NOI47_000320	MCQ9618738.1	JANIEM010000005	29134	29322	189	1	NA	50S ribosomal protein L28
NOI47_000322	MCQ9618740.1	JANIEM010000005	31394	32155	762	-1	NA	TatD family hydrolase
NOI47_000346	MCQ9618764.1	JANIEM010000005	65751	66104	354	-1	NA	Cyclic di-AMP receptor
NOI47_000355	MCQ9618773.1	JANIEM010000005	74786	75763	978	-1	NA	NADPH dependent glycerol-3-phosphate dehydrogenase
NOI47_000356	MCQ9618774.1	JANIEM010000005	75760	77079	1320	-1	NA	Ribosome biogenesis GTPase Der
NOI47_000364	MCQ9618782.1	JANIEM010000005	85794	86672	879	-1	NA	Flap endonuclease
NOI47_000365	MCQ9618783.1	JANIEM010000005	86730	88094	1365	-1	NA	Signal recognition particle protein
NOI47_000366	MCQ9618784.1	JANIEM010000005	88241	89269	1029	-1	NA	Signal recognition particle docking protein FtsY
NOI47_000367	MCQ9618785.1	JANIEM010000005	89481	91433	1953	-1	NA	Type I DNA topoisomerase
NOI47_000368	MCQ9618786.1	JANIEM010000005	91459	92310	852	-1	NA	Ribosome biogenesis GTPase YlgF
NOI47_000369	MCQ9618787.1	JANIEM010000005	92363	93112	750	-1	NA	hypothetical protein
NOI47_000370	MCQ9618788.1	JANIEM010000005	93214	94395	1182	-1	NA	tRNA lysidine(34) synthetase TilS
NOI47_000372	MCQ9618790.1	JANIEM010000005	95191	97905	2715	-1	NA	DNA polymerase III subunit alpha
NOI47_000374	MCQ9618792.1	JANIEM010000005	98439	99941	1503	-1	NA	Lysine--tRNA ligase
NOI47_000375	MCQ9618793.1	JANIEM010000005	100831	102993	2163	-1	NA	Polyribonucleotide nucleotidyltransferase
NOI47_000383	MCQ9618801.1	JANIEM010000006	5595	5936	342	1	NA	Translation initiation factor IF-3
NOI47_000384	MCQ9618802.1	JANIEM010000006	5973	6161	189	1	NA	50S ribosomal protein L35
NOI47_000385	MCQ9618803.1	JANIEM010000006	6199	6888	690	1	NA	50S ribosomal protein L20
NOI47_000389	MCQ9618807.1	JANIEM010000006	8987	9322	336	1	NA	Ribonuclease P protein component
NOI47_000390	MCQ9618808.1	JANIEM010000006	9352	10977	1626	1	NA	Membrane protein insertase YidC
NOI47_000415	MCQ9618833.1	JANIEM010000011	9530	11269	1740	1	NA	DNA polymerase III subunit gamma/tau
NOI47_000420	MCQ9618838.1	JANIEM010000011	13883	15514	1632	1	NA	CTP synthase
NOI47_000422	MCQ9618840.1	JANIEM010000011	16213	16830	618	-1	NA	DnaD domain protein
NOI47_000423	MCQ9618841.1	JANIEM010000011	16823	17509	687	-1	NA	Ribonuclease III
NOI47_000424	MCQ9618842.1	JANIEM010000011	17529	18551	1023	-1	NA	Phosphate acyltransferase PlsX
NOI47_000426	MCQ9618844.1	JANIEM010000011	21068	21655	588	1	NA	Conserved hypothetical GTP binding protein
NOI47_000427	MCQ9618845.1	JANIEM010000011	21778	24360	2583	1	NA	Valine--tRNA ligase
NOI47_000430	MCQ9618848.1	JANIEM010000011	28175	28792	618	1	NA	Aminoacyl-tRNA hydrolase
NOI47_000435	MCQ9618853.1	JANIEM010000013	2608	3138	531	1	NA	Inorganic diphosphatase
NOI47_000436	MCQ9618854.1	JANIEM010000013	3307	3759	453	1	NA	SsrA-binding protein SmpB
NOI47_000437	MCQ9618855.1	JANIEM010000013	3917	5914	1998	1	NA	NAD-dependent DNA ligase LigA
NOI47_000438	MCQ9618856.1	JANIEM010000013	5936	6277	342	1	NA	4'-phosphopantetheinyl transferase superfamily protein
NOI47_000442	MCQ9618860.1	JANIEM010000013	11727	12458	732	1	NA	Nucleotide exchange factor GrpE
NOI47_000443	MCQ9618861.1	JANIEM010000013	12421	14268	1848	1	NA	Molecular chaperone DnaK
NOI47_000444	MCQ9618862.1	JANIEM010000013	14845	15474	630	1	NA	Molecular chaperone DnaJ
NOI47_000445	MCQ9618863.1	JANIEM010000013	15617	16609	993	1	NA	Lipoate--protein ligase
NOI47_000448	MCQ9618866.1	JANIEM010000013	18083	19765	1683	1	NA	Ribonuclease J
NOI47_000449	MCQ9618867.1	JANIEM010000013	19825	21513	1689	1	NA	Ribonuclease J
NOI47_000451	MCQ9618869.1	JANIEM010000013	22205	23035	831	1	NA	DNA-formamidopyrimidine glycosylase
NOI47_000452	MCQ9618870.1	JANIEM010000013	23698	24270	573	1	NA	DnaD domain protein
NOI47_000453	MCQ9618871.1	JANIEM010000013	24279	25103	825	1	NA	ATP binding protein

[truncated: 11 more sheets: TableS5F_GCA_013391955.1, TableS5G_GCA_035853675.1, TableS5H_GCA_001307505.2, TableS5I_GCA_030127385.1, TableS5J_GCA_027594465.1, TableS5K_GCA_018024475.1, TableS5L_GCA_003640545.1, TableS5M_GCA_000026205.1, TableS5N_GCA_000069925.1, TableS5O_GCA_000012225.1, TableS5P_GCA_000018785.1]
